# Supplementary material for: Genome-wide identification, phylogenetic and expression pattern analysis of MADS-box family genes in foxtail millet (Setaria italica)
Source: Sci Rep. 2022 Mar 23;12:4979. doi: 10.1038/s41598-022-07103-9 (PMC8943164; doi:10.1038/s41598-022-07103-9)
Supplement: Supplementary file 1 — Supplementary Information. [file 41598_2022_7103_MOESM1_ESM.zip › Supplementary File/Table S1.xlsx]

## Sheet: MADS gene information
Supplementary Table S1 List of the 89 MADS genes identified in this study.
Group	Subgroup	Transcript	Gene	Gene ID	Protein length	Mw(KDa)	pI	intron number	Location	Domain	Predicted Subcellular location（W）
MIKC	AGL2-like	transcript:KQK87057	SiMADS80	SETIT_037197mg	247	27.8788	6.45	7	IX	MADS_MEF2、K-box	nucl
MIKC	SQUA-like	transcript:KQK87059	SiMADS81	SETIT_037627mg	193	22.0931	8.37	6	IX	K-box	nucl
M	Mβ	transcript:KQK89290	SiMADS82	SETIT_039273mg	410	43.7887	5.18	1	IX	MADS	cyto
MIKC	TM3-like	transcript:KQK90158	SiMADS83	SETIT_038067mg	121	13.7077	8.73	3	IX	K-box	cyto
MIKC	TM3-like	transcript:KQK90159	SiMADS84	SETIT_038299mg	82	9.01348	9.19	1	IX	MADS_MEF2	nucl
M	Mα	transcript:KQK90764	SiMADS85	SETIT_038960mg	246	27.301	5.92	0	IX	SRF-TF	nucl
MIKC	AGL2-like	transcript:KQK91950	SiMADS86	SETIT_037696mg	181	20.8671	4.97	6	IX	K-box	cyto_nucl
MIKC	STMADS11-like	transcript:KQK92233	SiMADS87	SETIT_037358mg	227	25.3848	8.47	7	IX	MADS_MEF2、K-box	nucl
MIKC	TM3-like	transcript:KQK92863	SiMADS88	SETIT_038257mg	89	10.1558	10.09	2	IX	MADS_MEF2	nucl
MIKC	TM3-like	transcript:KQK92868	SiMADS89	SETIT_039193mg	176	19.9868	5.91	7	IX	K-box	cyto
M	Mα	transcript:KQK94847	SiMADS76	SETIT_028321mg	150	16.4576	5.13	1	VIII	MADS	nucl
M	Mα	transcript:KQK95227	SiMADS77	SETIT_027943mg	161	17.525	5.95	3	VIII	MADS	mito
M	Mγ	transcript:KQK95270	SiMADS78	SETIT_028206mg	207	21.918	6.75	0	VIII	MADS	chlo
MIKC	MIKC*	transcript:KQK95708	SiMADS79	SETIT_028357mg	355	39.3943	6.43	9	VIII	MADS	nucl
M	Mα	transcript:KQK96509	SiMADS71	SETIT_012508mg	133	14.6577	4.84	1	VII	MADS	cyto
M	Mα	transcript:KQK96586	SiMADS72	SETIT_012465mg	152	16.6397	4.49	1	VII	SRF-TF	nucl
MIKC	AGL12-like	transcript:KQK97399	SiMADS73	SETIT_012632mg	203	23.2937	7.06	6	VII	MADS_MEF2、K-box	mito
MIKC	AGL17-like	transcript:KQK97580	SiMADS74	SETIT_012517mg	60	6.78088	10.57	0	VII	MADS_MEF2	mito
MIKC	AGL6-like	transcript:KQK98584	SiMADS75	SETIT_010898mg	255	28.4831	8.59	7	VII	MADS_MEF2、K-box	nucl
MIKC	AGL12-like	transcript:KQL00268	SiMADS62	SETIT_014419mg	226	25.3863	6.61	6	VI	MADS_MEF2、K-box	mito
M	Mα	transcript:KQL00556	SiMADS63	SETIT_015177mg	137	14.7046	6.41	1	VI	SRF-TF	nucl
M	Mα	transcript:KQL01288	SiMADS64	SETIT_015099mg	158	17.7925	6.08	1	VI	MADS	cyto
MIKC	AGL17-like	transcript:KQL01903	SiMADS65	SETIT_015538mg	149	17.3064	6.5	5	VI	K-box	mito
MIKC	AGL17-like	transcript:KQL01905	SiMADS66	SETIT_014885mg	62	6.85294	10.36	1	VI	MADS_MEF2	nucl
MIKC	MIKC*	transcript:KQL02319	SiMADS67	SETIT_013985mg	360	39.0618	5.15	10	VI	MADS_MEF2	nucl
MIKC	AGL2-like	transcript:KQL02649	SiMADS68	SETIT_013937mg	376	41.8165	9.62	8	VI	MADS_MEF2、K-box	nucl
MIKC	TM3-like	transcript:KQL02654	SiMADS69	SETIT_014540mg	171	19.4882	6.76	3	VI	MADS_MEF2	nucl
MIKC	TM3-like	transcript:KQL02655	SiMADS70	SETIT_015525mg	186	21.1413	9.72	1	VI	MADS_MEF2	chlo
M	Mγ	transcript:KQL03562	SiMADS47	SETIT_004925mg	251	27.7976	9.61	0	V	MADS_SRF	chlo
MIKC	AGL17-like	transcript:KQL03613	SiMADS48	SETIT_005071mg	142	15.9288	5.38	4	V	K-box	nucl
MIKC	AGL17-like	transcript:KQL03614	SiMADS49	SETIT_003917mg	94	10.7334	9.87	1	V	MADS_MEF2	chlo
MIKC	TM3-like	transcript:KQL04380	SiMADS50	SETIT_005133mg	106	11.6566	9.68	1	V	MADS_MEF2	nucl
M	Mγ	transcript:KQL04530	SiMADS51	SETIT_004188mg	250	27.8437	8.59	0	V	MADS_SRF	nucl
MIKC	AG-like	transcript:KQL04875	SiMADS52	SETIT_003375mg	118	13.6845	6.51	4	V	K-box	nucl
MIKC	AG-like	transcript:KQL05271	SiMADS53	SETIT_005254mg	105	12.2188	7.02	4	V	K-box	nucl
M	Mβ	transcript:KQL05806	SiMADS54	SETIT_003888mg	169	19.1116	5.58	0	V	SRF-TF	cyto
M	Mβ	transcript:KQL05864	SiMADS55	SETIT_003866mg	397	43.9509	6.12	1	V	SRF-TF	nucl
MIKC	OsMADS32-like	transcript:KQL06803	SiMADS56	SETIT_002988mg	197	22.6818	6.55	5	V	MADS、K-box	nucl
MIKC	GLO-like	transcript:KQL08012	SiMADS57	SETIT_002929mg	155	17.6456	9.06	3	V	MADS_MEF2、K-box	nucl
MIKC	AG-like	transcript:KQL08041	SiMADS58	SETIT_002551mg	270	29.8948	9.11	6	V	MADS_MEF2、K-box	nucl
M	Mβ	transcript:KQL08271	SiMADS59	SETIT_004941mg	320	34.0975	5.09	0	V	MADS	chlo
M	Mβ	transcript:KQL08282	SiMADS60	SETIT_004289mg	463	49.4022	5.11	0	V	MADS_SRF	chlo
MIKC	TM3-like	transcript:KQL08370	SiMADS61	SETIT_004582mg	86	9.66118	10.92	1	V	MADS_MEF2	E.R.
MIKC	AGL2-like	transcript:KQL09625	SiMADS33	SETIT_007226mg	228	26.2237	7.59	7	IV	MADS_MEF2、K-box	nucl
MIKC	STMADS11-like	transcript:KQL09781	SiMADS34	SETIT_007357mg	181	19.6077	5.03	7	IV	K-box	nucl
MIKC	STMADS11-like	transcript:KQL09782	SiMADS35	SETIT_007641mg	92	10.242	11.39	0	IV	MADS_MEF2	chlo
MIKC	MIKC*	transcript:KQL09958	SiMADS36	SETIT_008439mg	339	36.3411	4.82	5	IV	MADS_MEF2	nucl
MIKC	TM3-like	transcript:KQL10674	SiMADS37	SETIT_008672mg	80	9.44795	10.69	0	IV	MADS	nucl
MIKC	TM3-like	transcript:KQL10682	SiMADS38	SETIT_007683mg	82	9.71346	11.33	0	IV	MADS	chlo
M	Mα	transcript:KQL10716	SiMADS39	SETIT_008173mg	182	19.7123	5.02	0	IV	MADS	cyto
M	Mα	transcript:KQL10765	SiMADS40	SETIT_008738mg	157	17.1637	8	1	IV	MADS	mito
M	Mα	transcript:KQL10769	SiMADS41	SETIT_007275mg	213	22.9714	9.59	0	IV	MADS	chlo
M	Mα	transcript:KQL11040	SiMADS42	SETIT_008260mg	170	18.548	5.44	0	IV	SRF-TF	chlo
M	Mα	transcript:KQL11482	SiMADS43	SETIT_008048mg	105	11.4651	5.85	1	IV	MADS	chlo
M	Mα	transcript:KQL11702	SiMADS44	SETIT_008680mg	288	30.9381	6.09	1	IV	MADS	nucl
MIKC	GGM13-like	transcript:KQL12066	SiMADS45	SETIT_007187mg	239	26.556	5.78	3	IV	MADS_MEF2、K-box	nucl
MIKC	DEF-like	transcript:KQL12196	SiMADS46	SETIT_007221mg	230	26.1055	8.74	6	IV	MADS_MEF2、K-box	cyto
M	Mβ	transcript:KQL13271	SiMADS21	SETIT_024783mg	483	51.8727	4.41	0	III	MADS_SRF	chlo
MIKC	AG-like	transcript:KQL13468	SiMADS22	SETIT_024313mg	173	20.0705	8.99	6	III	K-box	cyto_nucl
MIKC	AG-like	transcript:KQL13469	SiMADS23	SETIT_023516mg	157	16.9502	8.9	2	III	MADS_MEF2	nucl
MIKC	AG-like	transcript:KQL13742	SiMADS24	SETIT_022981mg	265	29.8481	9.1	6	III	MADS_MEF2、K-box	nucl
MIKC	AGL12-like	transcript:KQL13743	SiMADS25	SETIT_024640mg	86	9.63333	9.5	0	III	MADS	chlo_mito
MIKC	GLO-like	transcript:KQL15417	SiMADS26	SETIT_023214mg	216	25.1055	8.45	6	III	MADS_MEF2、K-box	nucl
M	Mα	transcript:KQL15918	SiMADS27	SETIT_024928mg	98	10.8452	4.45	1	III	SRF-TF	nucl
M	Mα	transcript:KQL15945	SiMADS28	SETIT_023118mg	237	25.3101	10.25	1	III	MADS	mito
M	Mα	transcript:KQL16146	SiMADS29	SETIT_024192mg	174	19.5241	5.43	1	III	MADS	cyto
M	Mα	transcript:KQL16214	SiMADS30	SETIT_024164mg	157	17.2544	5.44	0	III	SRF-TF	mito
M	Mα	transcript:KQL16371	SiMADS31	SETIT_024688mg	151	16.4717	5.03	2	III	MADS	chlo
MIKC	SQUA-like	transcript:KQL16854	SiMADS32	SETIT_025315mg	147	17.0805	9.26	3	III	MADS_MEF2、K-box	nucl
MIKC	SQUA-like	transcript:KQL22135	SiMADS13	SETIT_030802mg	270	30.852	9.31	7	II	MADS_MEF2、K-box	nucl
M	Mβ	transcript:KQL22377	SiMADS14	SETIT_032862mg	375	41.801	6.22	0	II	SRF-TF	nucl
M	Mα	transcript:KQL23037	SiMADS15	SETIT_032189mg	247	26.8105	5.64	0	II	SRF-TF	cyto
M	Mα	transcript:KQL23374	SiMADS16	SETIT_032543mg	111	11.9644	4.79	0	II	SRF-TF	chlo
M	Mα	transcript:KQL23710	SiMADS17	SETIT_032480mg	169	18.577	5.02	1	II	MADS	chlo
M	Mα	transcript:KQL24406	SiMADS18	SETIT_032979mg	118	12.7734	6.09	0	II	MADS	mito
MIKC	AGL2-like	transcript:KQL25217	SiMADS19	SETIT_030960mg	243	27.7946	9.17	7	II	MADS_MEF2、K-box	nucl
MIKC	SQUA-like	transcript:KQL26588	SiMADS20	SETIT_030896mg	253	28.5273	9.11	7	II	MADS_MEF2、K-box	nucl
MIKC	TM3-like	transcript:KQL27722	SiMADS1	SETIT_019985mg	475	53.1824	8.73	7	I	MADS_MEF2、K-box	nucl
MIKC	GGM13-like	transcript:KQL28549	SiMADS2	SETIT_018183mg	250	28.1069	6.14	5	I	MADS_MEF2、K-box	nucl
M	Mα	transcript:KQL28612	SiMADS3	SETIT_019299mg	327	34.6324	5.94	0	I	MADS	cyto
M	Mα	transcript:KQL29495	SiMADS4	SETIT_019649mg	109	11.8975	5.33	0	I	SRF-TF	mito
M	Mα	transcript:KQL29658	SiMADS5	SETIT_019825mg	124	13.9548	7.02	1	I	MADS	cyto
M	Mγ	transcript:KQL29914	SiMADS6	SETIT_019470mg	254	26.945	7.71	1	I	MADS_SRF	chlo
MIKC	AGL17-like	transcript:KQL30199	SiMADS7	SETIT_019337mg	60	6.80092	10.36	0	I	MADS_MEF2	nucl
MIKC	AGL17-like	transcript:KQL30200	SiMADS8	SETIT_019862mg	154	17.6657	5.55	5	I	K-box	mito
M	Mα	transcript:KQL30939	SiMADS9	SETIT_019951mg	231	24.2365	8.68	0	I	SRF-TF	chlo
MIKC	AGL6-like	transcript:KQL30957	SiMADS10	SETIT_018160mg	195	22.3727	9.53	4	I	MADS_MEF2、K-box	nucl
MIKC	AGL17-like	transcript:KQL31366	SiMADS11	SETIT_019880mg	69	7.86418	10.36	1	I	MADS_MEF2	nucl
MIKC	STMADS11-like	transcript:KQL31608	SiMADS12	SETIT_017524mg	372	40.9263	9.28	8	I	MADS_MEF2、K-box	chlo

## Sheet: MADS gene sequences
Supplementary Table S1 List of the 89 MADS genes identified in this study
Gene	Gene ID	Sequence Type	Sequences
SiMADS58	SETIT_002551mg	CDS	ATGGGGAGGGGGAAGATTGAGATCAAGAGAATCGAGAACACCACGAGCCGCCAAGTGACCTTCTGCAAGCGCAGGAACGGGCTGCTGAAGAAGGCTTACGAACTCTCCATCCTCTGCGACGCTGAGATCGCTTTGGTCATCTTCTCTAGCCGAGGCCGCCTCTATGAGTATTCTAGCAACAGCGTGAGGTCGACAATAGAGAGGTACAAGAAAGCCTCTGCCAGCACTTCGGGAACAGCTCCGGTGATAGATGTCAACTCTCATCAATACTTTCAGCAAGAAGCGGCAAAACTGCATCAGCAGATACAAACCTTGCAGAACTCAAACAGGCACCTGATGGGTGAATCAATTGGCAATATGACTGCAAAGGAGCTCAAGAGCATTGAAAGCAGGCTCGAA…
SiMADS58	SETIT_002551mg	Protein	MGRGKIEIKRIENTTSRQVTFCKRRNGLLKKAYELSILCDAEIALVIFSSRGRLYEYSSNSVRSTIERYKKASASTSGTAPVIDVNSHQYFQQEAAKLHQQIQTLQNSNRHLMGESIGNMTAKELKSIESRLERGIGRIRSKKHELLLAEIEYMQKREADLQGENMFLRAKVAEVERAEQEAAEDQQMAPPPVGATTATTELQALPASFDPRGYYLQAQASMLAAASAASSSSSQHHPQLGQEHHHLQTALHLGYHIKVDSAAASKGFI*
SiMADS57	SETIT_002929mg	CDS	ATGGGGCGCGGCAAGATCGAAATCAAGCGGATCGAGAACTCTACCAACCGCCAGGTGACCTTCTCCAAGCGCCGCAACGGGATCCTCAAGAAGGCGCGGGAGATCAGCGTGCTCTGCGACGCCGAGGTCGGCGTCGTCATCTTCTCCAGCGCCGGCAAGCTCTACGACTTCTGCTCCCCCAAGACATCGCTATCAAAAATCTTGGAGAAGTACCAGACCAACTCTGGAAAGATACTGTGGGATGAGAAACACAAGAGCCTTAGTGCTGAGATTGATCGCATAAAGAAAGAGAACGATACCATGCAGATTGAGCTCAGGCATCTGAAAGGTGAAGATCTAAACTCGCTGCAACCCAAAGAACTGATCATGATTGAGGAGGCACTTGATAATGGGCTGACA…
SiMADS57	SETIT_002929mg	Protein	MGRGKIEIKRIENSTNRQVTFSKRRNGILKKAREISVLCDAEVGVVIFSSAGKLYDFCSPKTSLSKILEKYQTNSGKILWDEKHKSLSAEIDRIKKENDTMQIELRHLKGEDLNSLQPKELIMIEEALDNGLTNLNEKLVINLLNQLISMWLML*
SiMADS56	SETIT_002988mg	CDS	ATGGGGAGGGGCCGCAGCGAGATCAAGCGGATCGAGAACCCCACGCAGCGGCAGTCCACCTTCTACAAGCGCAGGGACGGGCTGTTCAAGAAGGCCAGGGAGCTCTCCGTCCTCTGCGACGTCGACCTGCTGCTTCTCCTCTTCTCCACCTCCGGCAAGCTCTACCACTACCTCTCGCCCACCGTGCCCTCCGTTAAGGATCTGGTCGAGAGGTACGAGGCCGCGACGCACACCAAGGTTTGGACAGACATCCGCCAGGAGCGTCGCGCGGAGCTGGAGAAGGTGGAGCAGATGTGCGAGCTCATGGAGAAGGAGCTGCGGTTCATGACGGTGGACGACGGGGAGAAGTACACGGTGCCGTCGCTGGAGCTGCTGGAGCACAACCTCGAGGCTGCCATG…
SiMADS56	SETIT_002988mg	Protein	MGRGRSEIKRIENPTQRQSTFYKRRDGLFKKARELSVLCDVDLLLLLFSTSGKLYHYLSPTVPSVKDLVERYEAATHTKVWTDIRQERRAELEKVEQMCELMEKELRFMTVDDGEKYTVPSLELLEHNLEAAMHKVRSEKDRKIGGEITYLENIIRGRQEERYGLCDKLAHSQALNNEEGGSTSLSNGLELKLGFN*
SiMADS52	SETIT_003375mg	CDS	ATGGGTGATGCAATTCACACCATGAGCCTCAGGGATCTTAAGCAGCTGGAGGGCAGGCTGGAGAAAGGAATATGCAAGATTAGAGCTAGAAAGAATGAGCTGTTATACGCTGAAGTTGAGTACATGCAGAAAAGGGAGATGGATCTACAGAGTGACAACATGTACTTGAGGAGCAAGGTCGCTGAGAACAACGAAAGGGGACAGCCGCCCATGAACATGATGGGAGCGCCATCAACAAGCGAATATGATCACATGGCCCCGTACGACTCGAGAAACTTTCATCAAGTGAACATTATGCAGCAGCCTCAGCATTACTCCCATCAGCTGCAACCAACAACCCTTCAGCTCGGATGA
SiMADS52	SETIT_003375mg	Protein	MGDAIHTMSLRDLKQLEGRLEKGICKIRARKNELLYAEVEYMQKREMDLQSDNMYLRSKVAENNERGQPPMNMMGAPSTSEYDHMAPYDSRNFHQVNIMQQPQHYSHQLQPTTLQLG*
SiMADS55	SETIT_003866mg	CDS	ATGCCAAGGAGAAGTAGGAGGTCAGGAGTGAGATTCATTGAGGATGATAGAGACCGTAGTCTCACATTCTTCAAGCGACGATACGGGATTTTCAAGGCCGCTTCTGACCTCTCCACCCTTACAGGAACGAGGGTTGCTGTGGTGCTAGAGTCCATAAATGAGAGGTTTTCCTCTTTCGGCACCCCAGATGCTAGCCCAATTGTTGATGCTTTCCTTTCAGGGGATATGCCAACTGAGTTCGACACCAGTGAAGAACAAAAGGTCAAAATCACCAACTTACAAAATGAAATGTTCCAGCTGGAGAAAGACAAGGCTATGGAGGACAAGAGGAAGAAGGAGAACATCGCATGGACCAAGGAGATCCAAGAGACCTCAAGGATGACCAAGTATGTTTATGGT…
SiMADS55	SETIT_003866mg	Protein	MPRRSRRSGVRFIEDDRDRSLTFFKRRYGIFKAASDLSTLTGTRVAVVLESINERFSSFGTPDASPIVDAFLSGDMPTEFDTSEEQKVKITNLQNEMFQLEKDKAMEDKRKKENIAWTKEIQETSRMTKYVYGKEDDLDATELYEMYQADGRLRDSSLLQPSWWRSMHPQVTPPKYSPWAPLQASFQHQGSSSSHQVLARLGSSCSYSVMFPSQQVQPKLQHRPLVPLAPSIVRLQAPTSKEAYPFKYNIRGLDISGKKSYPLSFSPISPSPPSQPPSLQTPPSNDSSPQSLSPQFSSPMDLVPQQLPSNAQNYNSLHPPQNYANASSTYELDFELGNTSGNGGQTGGAHIKGFDLSTPQQGDGCLRVTPEASSAGGISNGDDAGSNLGDLNFPWY*
SiMADS54	SETIT_003888mg	CDS	ATGCCGAGGAGGGTTAAGAGATCAGGAGTGAAGTTCATTGAGGATGAAAGAGACCATAGTCTCACATTCTTCAATCGTCGTTCTAGGCTTTTCAAGGATGCATCTGAACTCTCCACCCTTACCGGGGCGAGGGTTACTGTGGTGGTGGAGTCCAAAAATAAGAAAGTTTCCTCTTTCAGCACTCCAGATGCTGGCCCCATTGTTGACACTTTCCTTTCCGAGGATGCATCAACAGAGTTCAACACCATCAAAGGAGGAAAGGTAAAAAGTACCACCTTACAAAATGAATCGTTTCACCTAGAGAAAAGCAAGGCTGTGGAGGACAACATGGAGGAGAACATGATGCAGGCTAAGGACATCCAAGAGACCTCAAGGATGGCTAAGTATGTTTATGGTAAA…
SiMADS54	SETIT_003888mg	Protein	MPRRVKRSGVKFIEDERDHSLTFFNRRSRLFKDASELSTLTGARVTVVVESKNKKVSSFSTPDAGPIVDTFLSEDASTEFNTIKGGKVKSTTLQNESFHLEKSKAVEDNMEENMMQAKDIQETSRMAKYVYGKVEDLNATELIEMCSKLSEIEQEIEDLLSINFVRTK*
SiMADS49	SETIT_003917mg	CDS	ATGGGGAGAGGGAAGATCGCAATCCAAAGGATCGACAACAGGACCAACCGGCAGGTGACCTTCTCCAAGCGGCGCAGCGGGCTCATGAAGAAGGCCCGGGAGCTCGCCATCCTCTGTGACGCCGATGTCGGCCTCATCGTCTTCTCCTGCACCGGCCGCCTCTACGAGTTCACCAGTTCCAGCATGAAACCAATAATCGAACGCTACCAGGAGGCAAGAGAGGACAATAATTGTCGATTGTTAAATCCAATCTCTGAGGCAAAGGTGCGCTATGCATATTAA
SiMADS49	SETIT_003917mg	Protein	MGRGKIAIQRIDNRTNRQVTFSKRRSGLMKKARELAILCDADVGLIVFSCTGRLYEFTSSSMKPIIERYQEAREDNNCRLLNPISEAKVRYAY*
SiMADS51	SETIT_004188mg	CDS	ATGGCACGCAAGAAGGTGAACCTCCAGTGGATCTCCAACAACTCCACCCGGCGTGTGACGCACAAGAAACGCTGCCAGAGCTTGATGAAGAAGACGAGCGAGCTCACCACGCTCTGCGGTGTCAAGGCGTGCGTGGTGGCGTACGGGGAGGGCCAGGCCCAGCCGGAGGTGTGGCCCTCTCCATCGGAGGCCAGGCGTGTCCTGAAGAAGTTCAAGGCCATGCCGGAGATCGGCAGGTTCAAAAAGATGCAGAGCCAGGAGGATTTCCTCCAGGGCCGCATCTCCAAGCTCCGTGACCAGGTATGCAAGCTGGATCTCGAGAACCAGGAGCACGAGACCTCACGGCTCCTCCATGAGAGCATGGATGGGCGCCGTCCTGGCCTCGCCGGCACCGACATC…
SiMADS51	SETIT_004188mg	Protein	MARKKVNLQWISNNSTRRVTHKKRCQSLMKKTSELTTLCGVKACVVAYGEGQAQPEVWPSPSEARRVLKKFKAMPEIGRFKKMQSQEDFLQGRISKLRDQVCKLDLENQEHETSRLLHESMDGRRPGLAGTDIEELTNLRQMVETKMARVKELLQEQVVRHGDFPKHPGSSSSSHQLQASYTEMMQQGWPINLAPAQGEELGDVVCNAFASTSKDCAGPSGNGGDMTQPYNPGCCSGFPWGQDIFSPME*
SiMADS60	SETIT_004289mg	CDS	ATGCCGCGCCGCAAAATCCATATGGGCCTCATCGGCAAGGCGGGGTCGCTCACGAGGACCTTCAACGGGAGGAAGGAGGGGCTGAAGAAGAAGGCGCGCGAGCTGGCGATACTCTGCGACGTCGACGTCGCGCTCGTCTGCGCTGGTCCCCGCGGCGGCGCGCCGGCGGACGTGTGGGAGTTCGGCGCGGGTGTCATCGACAGGTACCGTAGGCTGCCGGCGGACAAGCGGGCGAAGCACACGCACCTCGGCTACCTCAACATCGAGCTGGGCAAGGAGAAGGCCAGGCTCGCCAAGGAGCGGCAGGAGGGCCCCAAGGAGCTCGCGTCGCCCAGCGCGGCGGTGTTGAAGGGCGTGAACCTGGAGGAGCTGCTCGGGTCCATCGACGCGGCGCTGCTC…
SiMADS60	SETIT_004289mg	Protein	MPRRKIHMGLIGKAGSLTRTFNGRKEGLKKKARELAILCDVDVALVCAGPRGGAPADVWEFGAGVIDRYRRLPADKRAKHTHLGYLNIELGKEKARLAKERQEGPKELASPSAAVLKGVNLEELLGSIDAALLATAKRRKALGMPDDGIAGGGQLRQAAVVPLEQGVRLAGDADLDDMEAWVDELTWHGVEPHPLNASMTMQPASGGVQYTNGVEPRPLNASMAQPASGAQYINSGSMCMAGNQYLQQVGGNGENAHGQLLPWDAYQLHNTASCPDHGFFQYTGSNCSYSDMSGCPQMPVPSNANAYNGWFDQAMWGADESSCDAAVPVEYHHQPSLHITGNPAYMPPEHSSMGTGGGDCFTGVSPIGLDGSFMDASGHGYGTQCLADNFQCPDATQQF…
SiMADS61	SETIT_004582mg	CDS	ATGGCGCGGCGCGGGCGCGTGGAGCTGCGGCGGATCGAGGACAAGGCGAGCCGGCAGGTGCGCTTCTCCAAGCGCCGCTCGGGCCTGTTCAAAAAGGCCTTCGAGCTCGCGCTCCTCTGCGACGCCGAGGTCGCGCTCCTCGTCTTCTCCCCCGCCGGCAAGCTCTATGAGTACTCCTCCACCAGAATTCCCCTCGGTCGTCGATCGAACTATACGAAAGCAGGGGAAATAGCCCCCGCCCAATCTAGCGGTAGAGCA
SiMADS61	SETIT_004582mg	Protein	MARRGRVELRRIEDKASRQVRFSKRRSGLFKKAFELALLCDAEVALLVFSPAGKLYEYSSTRIPLGRRSNYTKAGEIAPAQSSGRA
SiMADS47	SETIT_004925mg	CDS	ATGGCTCGCAAGAAGGTGAATCTCCAGTTGATCACCAACACCTTGTCCCGGCGTGCGACATACAAGAGGCGCTGCCAGGGCCTGATGAAGAAGGCCAGCGAGCTGGCGGCACTTTGTGGTGCCAAGGCATGTGTTGTAGTGTACGGCGAGAGTAAGGCCCAGCCAGAAGTGTGGCCGTCTTACCAGGAGGCCAGACGGCTCCTGATAAAATACAGGGACATGCCGGAGCATCAGCGTTTCAAGAAGGTGGAGAATCAGAAGGACTTCCTCGGCAGCCGCGTCACCAAGCTCCGTGGCATGGTGAACAAATCTGAGAGTGAAAATAACAAGCGTGAGAGTTTTGACATCCTCCACGAGAGGATGAACGGAGGGCGCCCGGGCCTCTTCGGCACCAGCACT…
SiMADS47	SETIT_004925mg	Protein	MARKKVNLQLITNTLSRRATYKRRCQGLMKKASELAALCGAKACVVVYGESKAQPEVWPSYQEARRLLIKYRDMPEHQRFKKVENQKDFLGSRVTKLRGMVNKSESENNKRESFDILHERMNGGRPGLFGTSTEELTRLQKIVSERKSQAKERLLELGAGKGQGAPLEPRVQLLPGSSSQPQDPNTQQPQPQHPPNGAVLGTLPSSAFPGSSGGCASPSSTGGDMMQPYSPGCYSEFPWTWEWSTFPPME*
SiMADS59	SETIT_004941mg	CDS	ATGAATCGCGGCAAGGTCGGTCCGACGAGGGCCACCGCCAGCCCCCACGACCTCCTCGCGAAGTTCGCGAGACGCAAGGATGTGGTGAGGAAGAAGGCGGACGAGCTGGCGAGGCGCTGCGCCATCGACGTCGCGGTGATCTGCACGGGCCCCGGCGGCGTGGGCGACCTGGATTGCTGGCCGTCGAAGGAGGCCGCCAGCGAGGTGTTGAGGCGGTACAGCGCGCTCGCCCCAGCGCACCGCGCCAGGCACACGGAGGACCTCGCCGCCCTCGTCGCGCGCCAGCTAGCGGAGGAGCGCGATAAGCTCGTCAGGGCGCGGGAGGGCGGCGTGGCCTTGGCGCTCGGGTCGCGGGACGGCTCGCTCGAGGGCCTGTCAGAGGACAAGCTCCGGGAGCTG…
SiMADS59	SETIT_004941mg	Protein	MNRGKVGPTRATASPHDLLAKFARRKDVVRKKADELARRCAIDVAVICTGPGGVGDLDCWPSKEAASEVLRRYSALAPAHRARHTEDLAALVARQLAEERDKLVRAREGGVALALGSRDGSLEGLSEDKLRELLAAIEGSQVDAKNRILMLQAPLGGAVDHATLSRGLVHEDEATQEDSVSATDNGVPPRGEAAAGGGELGPPPGKNPNSPNAAMPVGKEIVAENIVTAKYDGGEVQILQPPGDADAEWMRGLVDDLKKRPQPYDPAAYAANVGWFVMERDAYDSIRFDLGMPPPCIAPMDDDGEPLKLWSWENTMPPP*
SiMADS48	SETIT_005071mg	CDS	TTTTGGCAGATGGAGGTTGCAACTCTCAGGCAGCAAGTGCAGAACTTACAAAACAACAATCGTAAACTAATGGGAGAGGAACTCTCTGACTTGACAATTAGAGACTTGCAGTTTCTCCAGAGCCAAATTGAAATTAGTTTGCAGTCGGTCAGAAAGAAAAAGGAGCAGCTTTTAGCGGAGGAGATCATGCAACTCAACAAAAAGGGAATTGTCCTTCAAAAGGAGAATGTTGAACTTAAAAAGGAGGTTAGCATTGCTCATCAGCACAAAATAGAGTTACAGAAGCTCTCTGGGGAAAGCACATCATCAGGTGATGGTGACCAAGAAAGTGGAAGCTCTGATAAAGTTCCTAGTAGATCAACTGGACATGATGCATCCGAACATATTAACCTTGCTTTA…
SiMADS48	SETIT_005071mg	Protein	FWQMEVATLRQQVQNLQNNNRKLMGEELSDLTIRDLQFLQSQIEISLQSVRKKKEQLLAEEIMQLNKKGIVLQKENVELKKEVSIAHQHKIELQKLSGESTSSGDGDQESGSSDKVPSRSTGHDASEHINLALSIEGHPDE*
SiMADS50	SETIT_005133mg	CDS	ATGGAGCTGCGGCGGATCGAGGACCGGGTGAGCCGGCAGGTGCGCTTCTCCAAGCGCCGCGCGGGGCTACTCAAGAAGGCCTTCGAGCTCTCGCTCCTCTGCGACGCCGAGGTCGCGCTCATCATCTTCTCCCCCGCCGGCAAGCTCCACGAGTACGCCTCCACCAGGACTCATGGCGCGGCACCTGTTCCGGATCTTGTCTTGCTCTTCTCCAGGTCCGGCTGGGTGTGCTCTGCCACTGGCTTCAGAATAGCCGGCAACAGCAGCGAACTCTGTCTCCTCTCGCCATGCGCACGTGCTGAGCGTGCTCCGGTGCTC
SiMADS50	SETIT_005133mg	Protein	MELRRIEDRVSRQVRFSKRRAGLLKKAFELSLLCDAEVALIIFSPAGKLHEYASTRTHGAAPVPDLVLLFSRSGWVCSATGFRIAGNSSELCLLSPCARAERAPVL
SiMADS53	SETIT_005254mg	CDS	ATGCAACGCAAGCTTCAGCAGTTCAGCCTTCAGACACAGCATATGCTTGATCAGCTCACTGATCTTCAGAGAAGGGAGCAAATGCTGTGCGAAGCAAATAAGTGCCTTAGAAGAAAGCTGGAGGAGACCAGCAGCCAAGTGCACGGGCAGGTGTGGGAGCACAGTGCCAACTTGGTTGGCTACGAGCGGCAGTCCCCCCAGCAGGCGCTATCACATGTTGGCAACAGATTCTTCCATCCCCTGGAAGTTGGCCCTGAGTACACCCTTCAGATTGGGAGCAAGATAGAGTTTGAGTGGAGCGGAGCGCACAAGTGA
SiMADS53	SETIT_005254mg	Protein	MQRKLQQFSLQTQHMLDQLTDLQRREQMLCEANKCLRRKLEETSSQVHGQVWEHSANLVGYERQSPQQALSHVGNRFFHPLEVGPEYTLQIGSKIEFEWSGAHK*
SiMADS45	SETIT_007187mg	CDS	ATGGGGCGCGGGAAAGTGGAGCTGAAGAGGATCGAGAACCGCGTGAGCCGGCAGGTGACCTTCTCCAAGCGCCGCAAGGGCTTGCTCAAGAAGGCCCACGAGCTCGCCGTGCTCTGCGACGTCGACGTTGGCGTCGTCGTCTTCTCCGAGCGCGGCAAGCTGTTCGAGTACCCCGACCCGCCGGCCAGCTTGACTGATCTGATTCGCCGGTACGAGGCCGTCAACAACACGCAACTCCAGGAGACACCTTGCACGGATCATCAGCAGCAAATGATCGCGGAGATCGGCAGGCTGCGGCGGGAGTACCAGCAGCTCGAGGCCAACCTGATGGCGTACACGGGAGAATACCTGTCGTCTGTTGCTCCAGTGGATGAACTCGACGAGCTCGAGCGGCAGCTC…
SiMADS45	SETIT_007187mg	Protein	MGRGKVELKRIENRVSRQVTFSKRRKGLLKKAHELAVLCDVDVGVVVFSERGKLFEYPDPPASLTDLIRRYEAVNNTQLQETPCTDHQQQMIAEIGRLRREYQQLEANLMAYTGEYLSSVAPVDELDELERQLEMALSKVRARKCLCAFPRRRRRSSQINGRGPHDAAATGEEGMEEEMAEPAPAPSPSFAYLLNVNEKSAASTMLQLWPQTDGDDDDVGTAGGGSSSPPPPRGLQLW*
SiMADS46	SETIT_007221mg	CDS	ATGGGGCGCGGCAAGATCGAGATTAAGCGGATCGAGAACGCGACCAACCGGCAGGTCACCTACTCCAAGCGCCGCACGGGGATCATGAAGAAGGCGCGGGAGCTCACCGTGCTCTGCGACGCCGAGGTCGCCATCATCATGTTCTCCTCCACCGGCAAGTACCACGAGTTCTGCAGCCCAGGAACCGACATCAAGACCATCTTTGACCGCTACCAGCAGGCCATCGGGACCAGCCTATGGATCGAGCAGTATGAGAATATGCAGCGCACGCTGAGCCATCTCAAGGACATCAATCGCAACCTGCGCACGGAGATTAGGCAAAGGATGGGTGAAGATCTGGACAGTCTGGAGTTCGACGAGCTGCGCGGTCTTGAGCAAAATGTTGACACCGCTCTCAAG…
SiMADS46	SETIT_007221mg	Protein	MGRGKIEIKRIENATNRQVTYSKRRTGIMKKARELTVLCDAEVAIIMFSSTGKYHEFCSPGTDIKTIFDRYQQAIGTSLWIEQYENMQRTLSHLKDINRNLRTEIRQRMGEDLDSLEFDELRGLEQNVDTALKEVRHRKYHVITTQTETYKKKVKHSYEAYKNLQQELGMREDPAFGFVDNTGAGGWEGSSVTTLGGGASAADMYAFRVVPSQPNLHGMAYGSHDLRLG*
SiMADS33	SETIT_007226mg	CDS	ATGGGCCGCGGGAAGGTGGAGCTGAAGCGGATCGAGAACAAGATCAGCCGGCAGGTGACGTTCGCCAAGCGCCGGAACGGGCTTCTCAAGAAGGCGTACGAGCTGTCCGTGCTCTGCGACGCCGAGGTCGCCCTCATCATCTTTTCCAGCCGCGGCCGCCTCTTCGAGTTCTCCACCTCCTCATGCATGTACAAGACACTGGAGCGATACCGCAGCTGCAACTTCGCATCTGAAGCATCATCAGCTCCAATTGAGGCTGAACTAAGTAATTACCAGGAGTATTTGAAGTTAAAGACAAGGATTGAGTTCCTACAAACCACTCAGAGAAATCTTCTTGGTGAGGACTTGGGTCCACTTAGCACAAAGGAGCTTGAGCAACTTGAGAATCAAATTGAGATC…
SiMADS33	SETIT_007226mg	Protein	MGRGKVELKRIENKISRQVTFAKRRNGLLKKAYELSVLCDAEVALIIFSSRGRLFEFSTSSCMYKTLERYRSCNFASEASSAPIEAELSNYQEYLKLKTRIEFLQTTQRNLLGEDLGPLSTKELEQLENQIEISLKHIRSSKNQQMLDQLFELKRKEQQLQDSNKDLRRKIQETSEENVLRLTCQDLGPCGSRGHPDDANQEYLRPAVCDPSLHIGYQAYIDHLSNE*
SiMADS41	SETIT_007275mg	CDS	ATGGTGAAGCCGGGCAAGAAGACAAGCAAGGGGCGGCAGAAAATCGAGATCCGCCGCATCGAGGACAAGGAGAAGCGCCAGGTCACCCTGTGCAAGCGCAAGGGCGGGCTCTTCAAGAAGTGCTCGGAGCTCCAGCTCCTCTGCGGCGCGCACGTCGCCGTCGCCATCTTCTCCAAGAGAGAGGATCACCAGCCCCAGGGCAGCGAGGCACCGCCCGCCGCGACGGGCGGCAGGCCCTCCCGCGGCGGCAGCGTGTTCGCGATGGGCACCCCCTCCGTCGACCACGTCCTCCGCCGCTTCGCCCCGCTCCCCGGCGACGTGCACGTCGAGGACGCAGGCTGCGTCGCCGCCGCCGAGCGCGCCGCGGTCGAGGTGGCGGCGCGGGAGATGAGGGAGACA…
SiMADS41	SETIT_007275mg	Protein	MVKPGKKTSKGRQKIEIRRIEDKEKRQVTLCKRKGGLFKKCSELQLLCGAHVAVAIFSKREDHQPQGSEAPPAATGGRPSRGGSVFAMGTPSVDHVLRRFAPLPGDVHVEDAGCVAAAERAAVEVAAREMRETAALVDAEKKRMEAIGEKVVRAAEAAGKRFWWEADVEALGEGELPEFARALQRVREIVQREAGKRQASAPPAAAAAPWHP*
SiMADS34	SETIT_007357mg	CDS	ATGGCGGGGGCAGCGGGATCTAAGGGGTGGCAGCGCGGCAGGACGAGTATGAATGATATCATTGACAAGTACAGTACACATTCTAAGAATCTGGGGAAATCAAATCAGCAGCCTCCTATCGATTTGAATGTAGAGCAGAGCAAGTACAGTGGTTTGAATGAACAACTCGCAGAAGCAAGTCGTGGACTTAGACAGATGAGAGGTGAGGAGCTTGAGGGATTGAGTGTAGATGAACTGCATCAAATGGAAAGGAAACTTGAAGCAGGACTGCATAGAGTGCTTAGTACAAAGGACCAATTATTCATGGAACAAATCAGCGAATTACAGCAAAAGGGTGCACAGCTGGAAGGTGAGAACATGCGTCTGAAAAAACAGGTGCCTCAGGTGCCAACGGCTGGC…
SiMADS34	SETIT_007357mg	Protein	MAGAAGSKGWQRGRTSMNDIIDKYSTHSKNLGKSNQQPPIDLNVEQSKYSGLNEQLAEASRGLRQMRGEELEGLSVDELHQMERKLEAGLHRVLSTKDQLFMEQISELQQKGAQLEGENMRLKKQVPQVPTAGTAVVAADTENVLTEDGQSSESVMTALHSGSSNDNDDGSDISLKLSLP*
SiMADS35	SETIT_007641mg	CDS	ATGGCGCGGGAGATACGGCGGATAGAGAACGCGGCGGCGCGGCAGGTGACCTTCTCCAAGCGCCGTCGCGGGCTGTTCAAGAAGGCGGAGGAGCTGGCGGTGCTATGCGACGCCGACGTCGCGCTCATCGTCTTCTCCGCCACCGGCAAGCTCTCGCAGTTCGCGAGCTCCAGGCACGCACCCCCGCTCCTCCGCCCCCTCCGTTGCTCGCCACCTCTCTCGCATCTGCTGCCGTTTTCGATGCGTTCGCTTTTCTCGCCGTGGTTTTCAAGTTGA
SiMADS35	SETIT_007641mg	Protein	MAREIRRIENAAARQVTFSKRRRGLFKKAEELAVLCDADVALIVFSATGKLSQFASSRHAPPLLRPLRCSPPLSHLLPFSMRSLFSPWFSS*
SiMADS38	SETIT_007683mg	CDS	ATGGAGCGGCGGGTGGAGCTTGACATGCTGCAGCAGGAGAAGAAGGGGACGAAGAGGAAGCGCGAGCGGGTGGAGCTGCGGCGGATCGAGGACCGGACCAGCCGGCAGGTACGCTTCTCCAAGCGACGGAGTGGGCTGTTCAAGAAGGCCTACAAGCTCTCCGTGCTCTGCGACGCACAAGTCGCACTCGTTGTCTTCTTCCCCGCTGGCCGCCTCCACAAGTTCACCTTCGCTGTCTCCAGGTGA
SiMADS38	SETIT_007683mg	Protein	MERRVELDMLQQEKKGTKRKRERVELRRIEDRTSRQVRFSKRRSGLFKKAYKLSVLCDAQVALVVFFPAGRLHKFTFAVSR*
SiMADS43	SETIT_008048mg	CDS	ATGGCTCAGAGCCAGACAAGCTTCTTAGAGCGCACCAACACACTCTTCTCTATGGCAAAAGACCTCTCCTGGGAGTTCGGCGCCCACATTACCGTCGTCGCATTCTTCCCCACCGGCGAGCCCAAAGCCTACGGAGCACCCACCGCCGGCTCTGTCCTCTGCACCTACCTCCCCGAGATCCATAGATTATCGTCTCCAGCTTGTTCTGAAATGGCAGGGAGGCTACTGCTAGGGGCGTTGGAGGTGCTAAGGACCGACGTCCAACGCCACCTCGACGTAATGGAATCATCCCGGAAGGAGAATATGCAGTCTTAA
SiMADS43	SETIT_008048mg	Protein	MAQSQTSFLERTNTLFSMAKDLSWEFGAHITVVAFFPTGEPKAYGAPTAGSVLCTYLPEIHRLSSPACSEMAGRLLLGALEVLRTDVQRHLDVMESSRKENMQS*
SiMADS39	SETIT_008173mg	CDS	ATGATGAAGGATGAGGAACAACGCCGAGACTCCTTCCGCAAGCGCCACCCAACCCTGTTCGCCATGGTCCACGACCTCTTCGAGGAATTCAATGCCCACGCCGCCACCGTCGCCTTCTTCCCGGTCGGCAGCGAGCCCCAGGCCTTTGGTGGGCCCACCATGGAGTCCGTCCTCCGCACATACCTCCCCGCCGACGGGCCCCTTCGCCAGCCCTCTTCCATTGCCGCTTCCCATGGGGCCGCTGGCGGCGGCGGCGGTGCCGAGATGGCCGGGGAGGTTGCAGCCCGCGTGGCTGGGATGAGGCGGGAGTTGGTGGAGACCAAGGCACTGGTTGCTACGGAGTGGGAGCGAGTGGCCGACGCTGCGGGTAAGATCAGAGAGGCGCAGGCGACCGCGCAG…
SiMADS39	SETIT_008173mg	Protein	MMKDEEQRRDSFRKRHPTLFAMVHDLFEEFNAHAATVAFFPVGSEPQAFGGPTMESVLRTYLPADGPLRQPSSIAASHGAAGGGGGAEMAGEVAARVAGMRRELVETKALVATEWERVADAAGKIREAQATAQKENWWEVNVEALGEEELQVCVEALEILKADVQERVDAMASARMSLPRC*
SiMADS42	SETIT_008260mg	CDS	ATGCCCAAATCTACCAGCACGGCTCAGAGCCAGACAAGCTTCTCAGAGCGTACGAACACACTCTTCTCCATGGCAAAAGACCTCTCCCAAGAGTTTGGCGCCCACGTCACCGTCGTCGCGTTCTCCCCCACTAGTGAGCCCAAAGCCTACGGAGCACCCACCGCCGACTCCTTCCTCTGCACCTACCTCCCCGAGATCCATAGCTCGTCGTCTCCAGCTTGTTCTAAAACAGCGGGGGAGGCCGCCGCCATGGTTGATAGAATGAAGCAGAAGGTGGAGGAGACCGCTTTCCTGGTTGAGGTGGAAAGGGCGCGTCAGGCTGTCGCATGGTCGAAGATCTTGGCGGCTCAGATGAGCGCGGGGAAACAGAACTGGTGGGAGGTGGACGTGGAAGCTCTC…
SiMADS42	SETIT_008260mg	Protein	MPKSTSTAQSQTSFSERTNTLFSMAKDLSQEFGAHVTVVAFSPTSEPKAYGAPTADSFLCTYLPEIHSSSSPACSKTAGEAAAMVDRMKQKVEETAFLVEVERARQAVAWSKILAAQMSAGKQNWWEVDVEALGADELPVFVRALEVLRTDVQRHLDAMESSRKEKMQP*
SiMADS36	SETIT_008439mg	CDS	ATGGGGCGCGTGAAGCTGCAGATCAAGAGGATCGAGAACACCACCAACCGGCAGGTGACCTTCTCCAAGCGCCGGAACGGCCTCATCAAGAAGGCCTACGAGCTCTCTGTCCTCTGCGACATCGACATCGCCCTCATCATGTTCTCCCCCTCCAACCGCCTCTGCCACTTCTCCGGCCGCCGCAGGATCGAGGACGTGATCACGAAGTACATCAATCTCCCGGAGCAAGACAGAGGAGGGATGTTCGAGCCGGACCCGTTGTCGCTGGCGTCCATGAACGAGGTCGAGGCGACCGAGAAGTTCCTCATGGAGACCCTCGCCCGCGTCGAAGAGCGCAAGAAATATTTGCTGTGCAACCACATGGGCCCCTTCGACCCCTCGCCCTCCGACATGCAGCAC…
SiMADS36	SETIT_008439mg	Protein	MGRVKLQIKRIENTTNRQVTFSKRRNGLIKKAYELSVLCDIDIALIMFSPSNRLCHFSGRRRIEDVITKYINLPEQDRGGMFEPDPLSLASMNEVEATEKFLMETLARVEERKKYLLCNHMGPFDPSPSDMQHVFGLPPPPPAPPQQQGDMGVGAFGGVGGDVGSWFADGASIFAGQDPILAFREQVMFDSMRRDAAGVDPTGGMAAMCHVDQHGGPSEDWQQAYMSTDFLSALIPSTPFPLDDDQVTSRDDELDKPSTARFSVHELEAVIQDAMVDPVLASPPPMVPPPPPPPHVHEPPVEAAGSCSSVPPGGDCAAAAAAAGQEHGGLPGGAVNMG*
SiMADS37	SETIT_008672mg	CDS	ATGGAGCGGCGGGTGGAGCTTGACCTGCTGCAGCAGGAGAAGAAGGGGACGAAGAGGAAGCGCGAGCGGGTGGAGCTACGGCGGATCGAGGACCGGACCAGCCGGCAGGTGCGCTTCTCCAAGCAGCGGAACGGGCTGTTCAAGAAAGCCTACAAGCTCTCCGTGCTCTGCAACGCACAGGTCGCGCTCGTCATCTTCTCCCCCGCCGGCCGCCTCCATGAGTTCACCTCCGCCGACTCC
SiMADS37	SETIT_008672mg	Protein	MERRVELDLLQQEKKGTKRKRERVELRRIEDRTSRQVRFSKQRNGLFKKAYKLSVLCNAQVALVIFSPAGRLHEFTSADS
SiMADS44	SETIT_008680mg	CDS	ATGACGGCGCCGGAGGCGGAGGCGGAGAGCGTCTGCGGCGAGGCCGGTGGGGAGCGGAAGAGGAAGAAGAAGACGCTGGGGCGGCAGAAGATCGAGATCAAGCTCATCGAGAGCCGGTCGGCGCGGTACGTGTGCTTCTCCAAGCGGCACGACGGCCTCTTCAAGAATGCCGTCGAGCTCGCCGCGCGCTGCGGCGCGCACGTCGCCATCGTCGTGTTCTCCCGCGCCGGGAAGCCATACTCGATCGGGTACCCCTCCGTGAACCCCGTCGTCGACCGCTACCTCGACCCCGCCTCTGCCTCCGCCGCCGCCCCGTGCGCGGCCGCGGTGGCGCGCCTGGCGCCGATCCTGCGCGAGTACGAGAGCGAGAAAGAGCGCCTGGAAAAGGCCATGAAGGCG…
SiMADS44	SETIT_008680mg	Protein	MTAPEAEAESVCGEAGGERKRKKKTLGRQKIEIKLIESRSARYVCFSKRHDGLFKNAVELAARCGAHVAIVVFSRAGKPYSIGYPSVNPVVDRYLDPASASAAAPCAAAVARLAPILREYESEKERLEKAMKAEVIKRKALDAAARAAGVRAADDDVCRAGIPELLAMLAALERVQAEAAERVREATVEEVMMQHGAGSSHPDPGAMDAQTTMLMGGDVDHAPMHFASMMLPTYYLPPPPLNYGSNHNQLAGYGYNYDLGDGSGHDAANELEGYYYYGTTTTCNFFG*
SiMADS40	SETIT_008738mg	CDS	AAGTGTCGGATCAGCTTCAACAAGCACAGTGCCACCCTATTCTCCAAGGGCCACAACCTCGCTGAGGACTTCAGCGCCCACGTCGCCGTTGTCGCCTTCTCCCCCTCTAGTGAGCCCCACGCCTTCGGTGGACCCATCGTCGACTCCATCCTCTCTTCTGCTTCCCCCGGCTGGCCCCGCGCCAAGATGGTGGAGGAGGCCGCGGCCCGCGTGGCCGGGATAAGGTGGCGGTTGGAGGACACTGAGGTGCTAGTTGCGTCGGAGTACGCGCTTCTAGCTGCCGCCACGAGGAAGATCAAGGCGGTTCAAGCGAGCATGGGGAAAAGGAACTGGTGGGAGGTGGATGTGGACGCCCTGGGGGAGGAGGAGCTGTCAGTGTTCATCAAAGCTCTTGAGATG…
SiMADS40	SETIT_008738mg	Protein	KCRISFNKHSATLFSKGHNLAEDFSAHVAVVAFSPSSEPHAFGGPIVDSILSSASPGWPRAKMVEEAAARVAGIRWRLEDTEVLVASEYALLAAATRKIKAVQASMGKRNWWEVDVDALGEEELSVFIKALEMLRTEVQGRINVMASVWQRLPQCK*
SiMADS75	SETIT_010898mg	CDS	ATGGGGAGGGGCAGGGTGGAGCTGAAGCGGATCGAGAACAAGATCAACCGCCAGGTGACCTTCTCCAAGCGCCGCAACGGCCTCCTCAAGAAGGCCTACGAGCTCTCCGTGCTCTGCGACGCCGAGGTGGCGCTCATCGTCTTCTCCAGCCGCGGCAAGCTCTACGAGTTCGGCAGCGCTGGAGTAAACAATACACTGGAAAAGTATCACAATTGTTGTTACAATGCTCAAGGTTCCAACAGTGAATTTGGGGGTGAACCTCAGGGTTGGTACCAAGAAATGTCAAGACTCAAGGCAAAGCTTGATTCGCTCCAACGTTCTCAGAGGCACATGCTTGGTGAGGACCTTGGACCACTGAGCATAAAGGAACTGCAGCAACTGGAAAAACAACTTGAATAT…
SiMADS75	SETIT_010898mg	Protein	MGRGRVELKRIENKINRQVTFSKRRNGLLKKAYELSVLCDAEVALIVFSSRGKLYEFGSAGVNNTLEKYHNCCYNAQGSNSEFGGEPQGWYQEMSRLKAKLDSLQRSQRHMLGEDLGPLSIKELQQLEKQLEYALSQARQRKTQMMMEQVDELRRKERQLGELNKQLKNKLEAEGSSNYRTVQTSWAIEAAVGTDGGSLSAPNSQTPAAAMDCEPTLQIGYHQFVSPEAAATMPRSSTTEGGEQNSHFLLGWAL*
SiMADS72	SETIT_012465mg	CDS	ATGGCTCAGAGCCAGACAAGCTTCTCAGAGTGCACCAACACACTCTTCTCCATGGCAAAAGACCTCTCCCAGGAGTTCGGCGCCCACGTCGCCATCGTCGCGTTCTCCCCCACCAGCGAGCCCAAAGCCTACGGAGCACCCACCATCGACTCCATCCTCTACACCTACCCCCCTGAGATCCATAGCTCACCATCTCCAGCTTGTTCTGAAATGCGGGAGGCGGCGGAGACCGCTTTCCTGCCTGAGGCGGAAAAGGCGCATCAGGCTGCTGCATGGTCGAAGATCTTGGCAGCTCAGACAAGCGTGGGAAAACAGAACTGGTGGGAGGTGGACATGGAAGCTCTCGGGGCGGAGGAGTTGCCAGTGTTCGTCAGTGCATTGGAGGTGCTAAGGACCGAC…
SiMADS72	SETIT_012465mg	Protein	MAQSQTSFSECTNTLFSMAKDLSQEFGAHVAIVAFSPTSEPKAYGAPTIDSILYTYPPEIHSSPSPACSEMREAAETAFLPEAEKAHQAAAWSKILAAQTSVGKQNWWEVDMEALGAEELPVFVSALEVLRTDVQRYLDTMELSWKENMQS*
SiMADS71	SETIT_012508mg	CDS	ATGAATACACTCTTCTCCATGGCAAATGACCTCTCACAGGAGTACATTGCCCACGTCATCGTCATCGTGTTCTCCCCCACCGGTGAGCACAAAGCCTGCGGAGCACCCACTGCCGACTCCATCCTCCACACCTACCTCCCCAAGATCCATAGCTCGTCGTGTCCAGCTTGTTCTGAAACAGCGGGGGAGGCCACTGCCAGGTTTGACGGAATGAACCTGGAGATAGAGGAGACTGCTTTCCTACCGTGGTGGAAAGGGCGCATGAGCATGGGGGAACAGAATTGGTGGGAGGTGGACGTGGAAGCTCTTAGGGCAGTCGAGCTGCCGGTGTTCGTCAAGGCGTTGGAGGTGCTAAGGACTAATGTCCAATGCCACCTCAATGCAATGGAATCATCCTAG
SiMADS71	SETIT_012508mg	Protein	MNTLFSMANDLSQEYIAHVIVIVFSPTGEHKACGAPTADSILHTYLPKIHSSSCPACSETAGEATARFDGMNLEIEETAFLPWWKGRMSMGEQNWWEVDVEALRAVELPVFVKALEVLRTNVQCHLNAMESS*
SiMADS74	SETIT_012517mg	CDS	ATGGGGCGGGGCAAGATAGTGATCCGCCGGATCGACAACTCCACGAGCCGGCAGGTGACGTTCTCCAAACGGCGGAACGGGATCTTCAAGAAGGCGAGGGAGCTCGCCATCCTCTGCGACGCGGAGGTCGGGCTGGTCATATTCTCCAGCACCGGCCGCCTCTACGAATACGCCAGCACC
SiMADS74	SETIT_012517mg	Protein	MGRGKIVIRRIDNSTSRQVTFSKRRNGIFKKARELAILCDAEVGLVIFSSTGRLYEYAST
SiMADS73	SETIT_012632mg	CDS	ATGGCTCGTGGTAAGGTCCAGATGAGGAGGATAGAAAACCCGGTGCACCGGCAGGTCACCTTCTGCAAGCGACGAATGGGACTGCTCAAGAAAGCTAAGGAGTTGTCTGTTTTGTGTGATGCTGATATTGGCGTCATTGTGGTCTCCCCTCATGGCAAGATTTATGACTTAGCCACCAATGGGAACATGCAAGGCTTGATCCAGAGGTACAGGGGAACCTATTCAGAAATGCATGGTGAAAGTAGCGAACAGAACAAAACTCAGGCAATACAACAAGAGGTATTAGCATTAACGCATGAAATTGACTTGTTTCAAAAGGGCTTAAGGTACATGCATGGAGAGAATGATACAAACCACATGAATCTTGGTGAGCTCCAAGCCCTTGAAAATAATCTTGAA…
SiMADS73	SETIT_012632mg	Protein	MARGKVQMRRIENPVHRQVTFCKRRMGLLKKAKELSVLCDADIGVIVVSPHGKIYDLATNGNMQGLIQRYRGTYSEMHGESSEQNKTQAIQQEVLALTHEIDLFQKGLRYMHGENDTNHMNLGELQALENNLEMWVHNIRSQKMQIMSREIEMLRNKEGILQAANDILQERINEQNGILNFSGTAMIPQAPFQLTMESNYYF*
SiMADS68	SETIT_013937mg	CDS	ATGCAGGCGTGCTCGCGTCGCGCACATTGGCTGCCTGGCTCTCCCCCTGCTATTGATGCCTCGGCGGGCGGATCGGACGGCCGCGGCCCGCGCACAGGGACCACGCGACCAAACAGATGGATGCCTGTTGCCTGTGCGAAGCCCGGCGGATCGGAACGCCGACGGCTCGTTGATGCAAGCTGGTCTGGACAGCGACCCGGCCGGCGGCCGGGCGCCGGGAGGAGGCGAGGACGTACATGCCCGCCGGGCAGCTCGCTGTATCTCTCCTGCGCTTGGTTTCGCTTTGCTTTGCTGCTGCTGCTAGTGCGAGCTGGTGCTTCGGGCGAGGTCGTCGATCTGGCGGCGGAGGCGGAGGGTTCAGGGGCCGCGGGGAAGGCGGGGGCGGCGGCCATGGGGAGG…
SiMADS68	SETIT_013937mg	Protein	MQACSRRAHWLPGSPPAIDASAGGSDGRGPRTGTTRPNRWMPVACAKPGGSERRRLVDASWSGQRPGRRPGAGRRRGRTCPPGSSLYLSCAWFRFALLLLLVRAGASGEVVDLAAEAEGSGAAGKAGAAAMGRGRVELKRIENKINRQVTFAKRRNGLLKKAYELSVLCDAEVALIIFSNRGKLYEFCSTQSMPKTLEKYQKCSYAGPETALQNRESEQLKSSRNEYLKLKARVENLQRTQRNLLGEDLDSLDIKELEHLEKQLDSSLKHIRSTRTQHMVDQLTELQRKEQMFSEANKCLRRKLEESNQVIWQQAWEHGEPQPEVQQQQHQLQGGNGFFHPLDAARGEPTLQIGFPPEALTSSSCMTTFLPPWLP*
SiMADS67	SETIT_013985mg	CDS	ATGGGGCGCGTGAAGCTGCCCATCAGGAGGATCGAGAACACCACCAACCGGCAGGTGACCTTCTCCAAGCGCCGCAATGGGCTCGTCAAGAAGGCCTACGAGCTCTCCGTCCTCTGCGACATCGACGTCGCGCTCCTCATGTTCTCGCCCTCCGGCCGCCTCAGCCACTTCTCCGGCCGCAACGGGGTGGAGGACGTGATCCTTCGGTACATGAACCTCTCGGAGCACGACAGGGGAGGCGCCGTCCAGAACCGAGAGTACCTCGTCAGCATGCTCCAGCGGCTCAAGCGCGAGGGTGACATGGCCACGCAGCTAGCCAACCCCGGGGCACTGAGCGAGAGAATCAAGGAGATCCAGCGGGAGATTTACTCTTCGCAGCAGCAGCTGCACATCTCCGAG…
SiMADS67	SETIT_013985mg	Protein	MGRVKLPIRRIENTTNRQVTFSKRRNGLVKKAYELSVLCDIDVALLMFSPSGRLSHFSGRNGVEDVILRYMNLSEHDRGGAVQNREYLVSMLQRLKREGDMATQLANPGALSERIKEIQREIYSSQQQLHISEERLRLFEPDPAAFSSTSELDGCEKLLADLLDRVVQRKNYLLGEHMTPFDPTASGMEGTNGAQMFTDQQAAEGMGTFAGDAALWAAADVGSDDPGHQMFGGSDPLIYLRYGPGRVRRHLPGGRAARRPVRGRAGEADADADAWREEYTCTELLSGLIPATPFPLMPHWLVPDDEFLPMPDGGGGGGGMVAAQEQVEASTASCSYVPSDDAGTPAAAYDSTTAPANVA*
SiMADS62	SETIT_014419mg	CDS	ATGGCGAGGGGCAAGGTCCAGCTGCGGCGCATCGAGAACCCGGTGCACCGGCAGGTGACCTTCTGCAAGCGCCGGGCCGGGCTGCTCAAGAAGGCCCGGGAGCTCTCCGTCCTCTGCGACGCCCACATCGGCATCATCATCTTCTCCGCGCACGGCAAGCTCTACGACCTCGCAACCACCGGAACCATGGAGGAACTGATCGAGAGGTACAAGACGGCCAGTGGAGAAGCAGCCCTGCAGGGTGACGGCGGCGGCGACCACAGAATGGACCCAAAACAGGAAACCATGGTGCTGCAACAGGAAATCAATCTGCTCCAGAAGGGTCTGAGGTACATATACGGGAACAGGGCAAATGAACACATGACTGTTGAAGAACTGAATGCCCTAGAGAGGTACTTG…
SiMADS62	SETIT_014419mg	Protein	MARGKVQLRRIENPVHRQVTFCKRRAGLLKKARELSVLCDAHIGIIIFSAHGKLYDLATTGTMEELIERYKTASGEAALQGDGGGDHRMDPKQETMVLQQEINLLQKGLRYIYGNRANEHMTVEELNALERYLEIWMYNIRSAKMQIMIQEIQALKSKEGMLKAANEVLQEKIVEQSGLLDVGVMVADQQNGHFSTVPLIEEITNPLTILSGYSNCRGSEMGYSF*
SiMADS69	SETIT_014540mg	CDS	ATGGAGCGGCGGGTGGAGCTTGACCTGCTACAGCAGGAGAAGAAGGGGACGAAGAGGAAGCGCGGGCGGGTGGAGCTGCGGCGGATCGAGGACCGGACCAGCCGGCAGGTGCGCTTCTCCAAGCGGCGGTGCGGGCTGTTCAAGAAGGCCTACGAGCTCTCCGTGCTCTGCGACGCACAGGTCGCGCTCGTCGTCTTCTCCCCCGCCGGCCGCCTCTACGAGTTCGCCTCCGCCGACTCCAGCCTTGGAGAAGTTTTGGATCGATATTGGGACCTCGCCAACACAATAAATGATCTCAACATTGAAGCACGAGACTCAAGGGTTGACCGCAATATACAGGAGCAGCAGTCATCTGTTGGCTCTTTACCTGATCAGCTGAATATCGTTGCTCAACGGGCC…
SiMADS69	SETIT_014540mg	Protein	MERRVELDLLQQEKKGTKRKRGRVELRRIEDRTSRQVRFSKRRCGLFKKAYELSVLCDAQVALVVFSPAGRLYEFASADSSLGEVLDRYWDLANTINDLNIEARDSRVDRNIQEQQSSVGSLPDQLNIVAQRAMEASVDELSMAEIRSLEETVTDALAAIRVILHCTHFF*
SiMADS66	SETIT_014885mg	CDS	ATGGGGAGAGGGAAGATAGAGATCAAGAGGATCGACAACGCGACGAGCCGGCAGGTGACGTTCTCGAAGCGCCGGAGTGGGCTGTTCAAGAAGGCCAAGGAGCTCGCCATCCTTTGCGATGCCGAGGTCGGCCTCATCGTCTTCTCCAGCACCGGTCGCCAGTATGACTTCGCCAGCACCAGATGA
SiMADS66	SETIT_014885mg	Protein	MGRGKIEIKRIDNATSRQVTFSKRRSGLFKKAKELAILCDAEVGLIVFSSTGRQYDFASTR*
SiMADS64	SETIT_015099mg	CDS	ATGGCTCAGAGCCAAACAAGCTTCTCAGAGCGCACCAACCCACTCTTCTTGATGGCAAAAGACCTCTCCCAGGAGTTCAGTGCCCATGTCGCCATCGTCACGTTCTCCCTCACCAGCGAGCCCAAAGCCTACGAAGCACCCACCGCCAACTCCGTCCTCCGCACCTACCTCCCCGAGATCCATAGCTTGTCATTTCCAGCTTGGTATGAAATGGTGGGGGAGGCCACTGGCAGGGTTGACGGAATGAAGCGGGAGGTGGCGCATCAGGCTGCCGCATGGTCGAAGATCTTGGTGGCTCAGACGAGCGTAGGGAAACAGAATTGGTGGGAGGTGGACGTGGAAGCTCTCAGGGTGCAGAGGCTGGTGGTGTTTGTCAAGGCATTGGAGGTGCTAAGGATC…
SiMADS64	SETIT_015099mg	Protein	MAQSQTSFSERTNPLFLMAKDLSQEFSAHVAIVTFSLTSEPKAYEAPTANSVLRTYLPEIHSLSFPAWYEMVGEATGRVDGMKREVAHQAAAWSKILVAQTSVGKQNWWEVDVEALRVQRLVVFVKALEVLRIDVQCHLDVMESSRKEKMSPLILFY*
SiMADS63	SETIT_015177mg	CDS	ATGGCTCAGAGCCAGACAAGCTTCTCAGAGCATACGAACACACTCTTCTCCATGGCAAAAGACCTATCCCAGGAGTTTGGCGCCCACATTGCCGTTGTCACATTCTCCCCCACCAGCAAGCCCAAAGCCTACGGAGCACCCACCGGCGACTCCGTCCTCAGCACCTACCTCCTCGAGATCCATAGCTCGCCGTCTCCAGCTAGTTCTGAAACGGCGGGGGAGGCCGCCGCTAGGGTTGACGGAATGAAGTGGGAGGCGAAGGAGACCGCTTTCCTGGCTGAGGCGGAAAGGGCGCCTCTTGGGGCGGACATCGTGCTGGTGTTCGTCAGGGCATTGGGGATGCTAAGGACTAACGTCCAACGCCACTTCGACACAATAAAATCATCCCGGAAGGAGAAG…
SiMADS63	SETIT_015177mg	Protein	MAQSQTSFSEHTNTLFSMAKDLSQEFGAHIAVVTFSPTSKPKAYGAPTGDSVLSTYLLEIHSSPSPASSETAGEAAARVDGMKWEAKETAFLAEAERAPLGADIVLVFVRALGMLRTNVQRHFDTIKSSRKEKMQP*
SiMADS70	SETIT_015525mg	CDS	ACTCATGGCTCCGTCTCGCTCGCCTGTCGCCTCGGCCGCCTTGATCTGTTCCCATCCTCTCTAGTCATATCCTTCCTCGCTAGGTGCCGAGCGACCTGCCGCCCGTCTCCTTGCAGCGGCGAGAAGTGGCAGGCTCGAGCTCACTCCGAGAGTTTGGTTATTTACTGGTGTTGGGCGGAAGAAACAATGGAGGAGGAGGTGGCCGCGAGGAGGGCGGAGCTTGAGCTGCTGCAGCCGGAGAAGGCGAGCAAGGTGAAGAAGAAGCGCGGCCGGGTGGAGCTGCGGCGGATCGAGGACCGGACCAGCCGGCAGGTGCGCTTCTCCAAGCGGCGGAGCGGGCTGTTCAAGAAGGCCCGCGAGCTCGCCGTGCTCTGCGACGCCCGGGTCGCGCTTGTCGTC…
SiMADS70	SETIT_015525mg	Protein	THGSVSLACRLGRLDLFPSSLVISFLARCRATCRPSPCSGEKWQARAHSESLVIYWCWAEETMEEEVAARRAELELLQPEKASKVKKKRGRVELRRIEDRTSRQVRFSKRRSGLFKKARELAVLCDARVALVVFSPAGRLYKFASADSSIEEIFGRHWDLPTTVNDLNIEAQDSRINNNIQVKHK*
SiMADS65	SETIT_015538mg	CDS	ATGCTATTCTGGCAAAGGGAGGCAGGAAGCTTGAGGCAGCAACTGCATAACGTGCAAGAGCATCATCGGCAGTTGTTGGGCCAGCAGCTTTCTGGTCTGGATGTAAAAGATTTGCAGAATTTAGAAAATAAGCTGGAGATGAGCCTAAAAAATATTCGTATGAAGAAGGACCAACTCATGATTGATCAGATTCAAGAATTAAACAGGAAGGGAAGCCTCATGCACCGGGAAAACATAGAACTATACAACAAAGTTAACCTTGCTCATCAAGAGAACACTGAATTACGGAGAAAGGTGTATGGACATGGAGTAGATGAGCATCCATCAAGTAGTACCGTTAGACACAGTATTCAGATCACAGAGAATGAAGATGTTCATGTTAATCTTGAGCTGAGTCAG…
SiMADS65	SETIT_015538mg	Protein	MLFWQREAGSLRQQLHNVQEHHRQLLGQQLSGLDVKDLQNLENKLEMSLKNIRMKKDQLMIDQIQELNRKGSLMHRENIELYNKVNLAHQENTELRRKVYGHGVDEHPSSSTVRHSIQITENEDVHVNLELSQPQSVQRDKSETPSTG*
SiMADS12	SETIT_017524mg	CDS	ATGCGCCACCCACCCTCCTCACCCCCCTACTCCCCTTTCCTTTTCAGGAATCCTCCACCTCGCCCCTCTTCGACCCATCCCTACGCCTCGTCTAGCCTCTCCCTCTCTCTGCGCGGGTGGGCCCCGCGCGGCGGTTCCGTGTGGCGGGCGAGAGAGCGCATAAACAATGACTGGGCCGGCCGGCCCCGTTGCCCCGCCCCATTTCGCTCGCCTAGTTTTATGCTTTGTTTATTCCGGTGGTCATGGACCCCAACTCGCCCCTTCCCCTTTCCTCTCCCCCCCTCCCTCCTCTCCTTTCGCATCCCATCGCATCACATCACAGCCCCCACCGCCGGCTGGCCTGCTGCTCCGTCCTCCCCTCCTCCGCCTCCGCCTCCGCCTCGCGGGACGCGTGAGACC…
SiMADS12	SETIT_017524mg	Protein	MRHPPSSPPYSPFLFRNPPPRPSSTHPYASSSLSLSLRGWAPRGGSVWRARERINNDWAGRPRCPAPFRSPSFMLCLFRWSWTPTRPFPFPLPPSLLSFRIPSHHITAPTAGWPAAPSSPPPPPPPPRGTRETVRPPGVCCAGGDEGSAGMARERREIKRIESAAARQVTFSKRRRGLFKKAEELSVLCDADVALIVFSSTGKLSQFASSSMNEIIDKYNTHSKNLGKAEQPSLDLNLEHSKYANLNEQLTEASLRLRQMRGEELEGLSVDELQQLEKNLEAGLHRVLQTKISELQRKSSQLAEENMQLRNQVSQIPPAGKQAVAETENVIAEDGQSSESVMTALHSGSSQDNDDGSDVSLKLGLPCVAWK*
SiMADS10	SETIT_018160mg	CDS	ATGGGGAGGGGACGGGTTGAGCTGAAGCGGATCGAGAACAAGATCAACCGCCAGGTGACCTTCTCCAAGCGCCGCAACGGCCTGCTCAAGAAGGCTTACGAGCTCTCCGTGCTCTGCGACGCCGAGGTCGCGCTCATCATCTTCTCCAGCCGCGGCAAGCTCTACGAGTTCGGCAGCGCCGGAATAACTAAGACATTAGAAAGGTACCAACATTGCTGTTACAATGCTCAAGATTCTAACGGTGCACTCTCTGAAACTCAGGGCTGGTACCAGGAAATGTCAAAACTGAGGGCAAAATTTGAGGCTTTGCAACGCACGCAAAGGCACTTGCTTGGCGAGGACCTTGGCCCACTGAGCGTGAAAGAACTGCAGCAGCTAGAGAAACAGCTAGAATGTGCT…
SiMADS10	SETIT_018160mg	Protein	MGRGRVELKRIENKINRQVTFSKRRNGLLKKAYELSVLCDAEVALIIFSSRGKLYEFGSAGITKTLERYQHCCYNAQDSNGALSETQGWYQEMSKLRAKFEALQRTQRHLLGEDLGPLSVKELQQLEKQLECALSQARQRKTQLMMEQVEELRRKVFCIRLVYSEKRACLYSSNGSSTVAWACGSRSASFYYCR*
SiMADS2	SETIT_018183mg	CDS	ATGGGTCGCGGGAAGATCGAGATCAAGAGGATCGAGAACTCTACGAACCGGCAGGTCACCTTCTCCAAGCGCCGGGGCGGGCTGCTCAAGAAGGCCAACGAGCTCGCCGTGCTGTGCGACGCGCGCGTCGGCGTCGTCATCTTCTCCAGCACCGGCAAGATGTTCGAGTACTGCAGCCCTGCCTGCAGCTTGAAGGAGCTGATTGAGCAGTATCAGCACGCTACCAACACCCACTTTGAGGAGATGAACCAGGATCAGCAAGTATTTGTGGAGATGACGCAGATGAAGAACGAGATGGACAAGCTGGAGACGGGCATCAGGAGGTACAGCGGCGACGACCTCTCCTCCCTCACCCTCGACGACATCAACGACCTCGAGCAGCAGCTTGAGTACGCCGTC…
SiMADS2	SETIT_018183mg	Protein	MGRGKIEIKRIENSTNRQVTFSKRRGGLLKKANELAVLCDARVGVVIFSSTGKMFEYCSPACSLKELIEQYQHATNTHFEEMNQDQQVFVEMTQMKNEMDKLETGIRRYSGDDLSSLTLDDINDLEQQLEYAVNKVRARKHQLLNQQLDNLRRKEHILEDQNTFLYRMIHENQQAALGAEVKLGEMAPLAMLPPPAFGAPHPGCYYGGESSSTAPQLHPDVGFRLQPAQPNLQQDPACGGLHGHGLQLW*
SiMADS3	SETIT_019299mg	CDS	ATGGCGGCTGCGGCCATGGCGAAGGAGCCGGAGATGGTCGCCGTCGCCGAGGCCGGCGGGGAGCGGAAGAGGAAGAAGACGCTGGGGCGGCAGAAGATCGAGATCAAGCGCATCAAGTGCGCCAGCGCTACGCACGTGTGTTTCTCCAAGCGCCGCAACGGCCTCTACAAGAAGGCCACCGAGCTCTGCGTGCTCACCGGCGCGAGCCTCGCCATCGTCGTCTTCTCCCCCGCCGACAAGCCCTACTCGCTCGGCTACCCCTCCGTGCACGCCGTCCTCGAGGGCTACCTCGACCCCGCCTCCTACGTCCCGCCCACCGCGGCCGAGGCGGCGGCGCTCGCGGCGGCCGCGCGCGAGTACGAGTGCGAGCGCGAGCGCCTAGACAAGGCCCTCGAGGCG…
SiMADS3	SETIT_019299mg	Protein	MAAAAMAKEPEMVAVAEAGGERKRKKTLGRQKIEIKRIKCASATHVCFSKRRNGLYKKATELCVLTGASLAIVVFSPADKPYSLGYPSVHAVLEGYLDPASYVPPTAAEAAALAAAAREYECERERLDKALEAEKRRRIALDAAARAAGVWTGDDDVRLKGMPELVAMLAALERVQAEANMMQRAHEVIAEEAIMMQQCAAAAGAGDAAISAFQFEYPGAGTFTADGAGGAGGSSYYQEAMGAQMMLMGGNVVSHGAHAPLPFAPMLLPPDLPPQPHFNYGSDRYNIAGYGYGYGYDLVDGSNHGAAYEMEGFHGTRTTTTCNFFG*
SiMADS7	SETIT_019337mg	CDS	ATGGGGAGGGGAAAGATTGTGATCCGCAGGATTGATAACTCCACGAGCCGGCAGGTGACCTTCTCCAAGCGCCGGAACGGGATCTTCAAGAAGGCCAAGGAGCTCGCTATCCTCTGCGACGCCGAGGTCGGCCTCATGATTTTCTCCAGCACCGGCCGCCTCTATGAGTACTCTAGCACC
SiMADS7	SETIT_019337mg	Protein	MGRGKIVIRRIDNSTSRQVTFSKRRNGIFKKAKELAILCDAEVGLMIFSSTGRLYEYSST
SiMADS6	SETIT_019470mg	CDS	ATGGCTCGCAAGAAGGTGTCCCTGCAGTGGATCGCCAACGACGCGACCCGCCGCGCGACCTTCAAGAAGCGCCGCAAGGGCCTGATGAAGAAGGCGAGCGAGCTGGCCACGCTGTGCGGCGTCAGGGCCTGCGTCGTCGTCTACGGCGCCGGCGAGTCGCAGCCGGAGGTGTGGCCGGAGGCCCCCGGCGCGGCGGAGGATGTCGTCGCCCGCTTCAGGGCCGTGCCGGAGCTGGACCAGTGCAAGAAGATGCTCGACATGGAGGGCTACCTGAAGCAGCAAGTCGACAAGCTCAGGGAGCAGCTGCACAAGGCGCAGCGCGAGAACCGGGAGCGCGAGACGGCTCTCCTCCTGCACGACGCCATCGCCGGCCGCCTCCCGGGACTCGCGGGCCTCTCC…
SiMADS6	SETIT_019470mg	Protein	MARKKVSLQWIANDATRRATFKKRRKGLMKKASELATLCGVRACVVVYGAGESQPEVWPEAPGAAEDVVARFRAVPELDQCKKMLDMEGYLKQQVDKLREQLHKAQRENRERETALLLHDAIAGRLPGLAGLSVEEVGSLGWMVENRIQAVRAAIAQLQGEGQDLPAAALQLPQPSLPVAPYYGIGAGAGHGEMMMQGWMMAGGEIGALAYGGFVGASTGTSTSAGADMPPQFGSMGAGFAWPDTAGQSFPSM*
SiMADS4	SETIT_019649mg	CDS	ATGGCTCAGAACCAGACAAGCTTCTCAGAGCGCACCAACACACTCCTCTCCATGGCAAAAGACCTCTCCCAAGAGTTTGGTGCCCACGTTGCCGTCATCGAGTTCTCCCCCACTGGTGAGCCCAAAGCCTATGGAGCACCCACCGCCGACTCCATCCTCCGCACCTGCCTCCCTGAGATCCATAGCTCACCGTTTCAAGCTTGTTCTAAAACGATGGGGGAGGCCACCGCCAGGGTTGACGGAATGAAGCGGGAGGCAGAGGAGACCGCTTTCTTGGACGTGGTGGAAAGGGCGCGTCAGGCTACCTCATGGATGAAGATCTTGGCG
SiMADS4	SETIT_019649mg	Protein	MAQNQTSFSERTNTLLSMAKDLSQEFGAHVAVIEFSPTGEPKAYGAPTADSILRTCLPEIHSSPFQACSKTMGEATARVDGMKREAEETAFLDVVERARQATSWMKILA
SiMADS5	SETIT_019825mg	CDS	ATGGCTCAGAGCCATACAAGATTCTCAGAGCGCACCAACACACTCTTATCCATGGCAAAAGACCTCTCTCGGGGGTTCAGCGTCCATGTCGCCGTCATCACGTTCTCCCCCACCAGCGAGCCCAAACGCTACGGAGCACCCACCGTTGACTCCGTCATCCACACCTACCACCCCAAGATCCATAGATCGCTATCTCCATTTTGTTCAGAAACGACGAGCGTGGGGAAACAGAACTGGTGGGATGTGGATGTGGAAGCTCTCGGGGTGGACGAGCTGCCGGTGTTCGTCAGGGCATTGGAGGTGTTAAGGACCAACATACAACGCCACCTCGACACAATGGAATCATCCCAGAAGGAGAAGATGCAACCTTAA
SiMADS5	SETIT_019825mg	Protein	MAQSHTRFSERTNTLLSMAKDLSRGFSVHVAVITFSPTSEPKRYGAPTVDSVIHTYHPKIHRSLSPFCSETTSVGKQNWWDVDVEALGVDELPVFVRALEVLRTNIQRHLDTMESSQKEKMQP*
SiMADS8	SETIT_019862mg	CDS	TTTTGGCAAAGGGAGGCAGCAAGCTTGAGACAACAACTGCACAACTTGCAAGAAAATCATAGGCAGTTGACGGGAGAGGATCTTTCTGGGCTTAATGTTAAGGAACTGCAGTCCCTAGAGAATCAGTTGGAAACAAGCCTGCGTGGGGTTCGCTCAAAGAAGGACCATCTCTTGATCGATGAAATTCACGAATTGAATCGGAAGGCAAGTCTATTTCACCAAGAAAACATGGACTTGTACAATAAGATCAATCAGATTCGTCAAGAAAGTGCCGAGTTATATAAGAAGATCTATCAGACCGAAGGGCCAAGCGAAGTTAATCGGGAATCACCGACTCCATACAACTTTGCAGTAGTAGAAAACACAGATGTTCCTGTGCAACTTGGACTCAACACGCTG…
SiMADS8	SETIT_019862mg	Protein	FWQREAASLRQQLHNLQENHRQLTGEDLSGLNVKELQSLENQLETSLRGVRSKKDHLLIDEIHELNRKASLFHQENMDLYNKINQIRQESAELYKKIYQTEGPSEVNRESPTPYNFAVVENTDVPVQLGLNTLPQQNSIEPSNVPKLGLQLNP*
SiMADS11	SETIT_019880mg	CDS	ATGGGGAGGGGGAAGATCGTGATCAGGAGGATAGACAACTCGACGAGCAGGCAGGTGACCTTCTCCAAGAGGAGGAACGGGCTGCTGAAGAAGGCCAAGGAGCTCTCCATCCTCTGCGATGCGGAGGTCGGCCTCATCATCTTCTCCAGCACCGGCAGGCTCTACGAGTTCTCCAGCACCAAATTAGAAATAATGGAACGATCTCAA
SiMADS11	SETIT_019880mg	Protein	MGRGKIVIRRIDNSTSRQVTFSKRRNGLLKKAKELSILCDAEVGLIIFSSTGRLYEFSSTKLEIMERSQ
SiMADS9	SETIT_019951mg	CDS	ATGGCGCCTCCACGCCGGCCGAGCATGGGGCGGCAGAAGATCGAGATCCGGCGCATCGAGAGCGACGAGGCACGGCAGGTATGCTTCTCCAAGCGCCGCGCGGGGCTCTTCAAGAAGGCCAGCGAGCTCTCCATCCTCTGCGGCGCCGACGTCGCCGCCGTCGTCTTCTCCCCCGCCGGCAAGGCGTTCTCGTTCGGCCACCCCTCCGTCGAGTCCATCCTCGACCGCTTCCTCGACACCTCGCCCGGGGCGGGGGGCGGCCTCTCCTCCGCAGGCGACCGCGCGGTCTCCGAGCTGAACCGCCAGTACGGCGAGCTCCGCGCGCAGCTGGACGCGGAGAAGGCGCGGCAGGAGCGCGCCGACGAGACCATCCGCAAGGAGCGCGCCGCGAGGAGCCAA…
SiMADS9	SETIT_019951mg	Protein	MAPPRRPSMGRQKIEIRRIESDEARQVCFSKRRAGLFKKASELSILCGADVAAVVFSPAGKAFSFGHPSVESILDRFLDTSPGAGGGLSSAGDRAVSELNRQYGELRAQLDAEKARQERADETIRKERAARSQAMAWIDADLGAMGHDDLVAFWGALIGVQAAVAASADQLLRDALLVGRRGRQPAQLAGGAAFDVGAFGVGMQPPPGFAGVDLQVQGFGGQATILGPSF*
SiMADS1	SETIT_019985mg	CDS	ATGGTGACCACGGCGGCGGCGCCCGACGGAGACGTCGACCAGCGGCAGCAGATCCTGCCGGCGGAAGCCAGCAAAAAGAAGGGCCGCCGCGGCCGACGCGAGATGCGCCGGATCGAGGACACCACCAGCCGCCAGGTCACCTTTTCCAAGCGCCGGAGCGGCCTCCTCAAGAAGGCGTACGAGCTCTCCGTCCTGTGCGACGCCGAGGTCGCGCTCATCGTCTTCTCCCCGCGCGGCCGCCTCTACCAGTTCGCCTCCGCCACCGACTTGCAGAATACAATTGATCGCTACCTGAACCACACCAAAGGCACACCTACAAATGAAAAAGTTCATGAACCAGGTGTAGAGAAGTGGAAATATGAGGTTACAACGTTGGGACAGAAGATAGACGCAATTGAG…
SiMADS1	SETIT_019985mg	Protein	MVTTAAAPDGDVDQRQQILPAEASKKKGRRGRREMRRIEDTTSRQVTFSKRRSGLLKKAYELSVLCDAEVALIVFSPRGRLYQFASATDLQNTIDRYLNHTKGTPTNEKVHEPGVEKWKYEVTTLGQKIDAIEAYRRKLLGESLGSCSIQELQELELQLEKSLSSIRQRKQKKLMDQILELREKEQKLSKENAMLRDQCKALPLLELNDKGRVDAAAGGGEEEEDDVRMEDVETELAIGIGRRRPSTVDMDKAIMSNQAGKVLKKGKKKQAKDELDRQKQAEKKRRRLEKALANSAAIISELEKKKQKKKEEQQRLDEEGAAIAEAVALHVLIGEDSDEPCHLMLNKHRRCNHWDPSAGFEFTVDAQATDIYPSDGLICASHATFAPKGRWADWGIGQP…
SiMADS24	SETIT_022981mg	CDS	ATGGGTAGGGGAAGGATTGAGATCAAGAGGATCGAGAACAACACGAGCCGGCAGGTCACCTTCTGCAAGCGCCGCAACGGGCTCCTCAAGAAGGCGTACGAGCTCTCCGTCCTCTGCGACGCCGAGGTGGCGCTCATCGTGTTCTCCAGCCGCGGCCGCCTCTACGAGTACTCCAACAACAGCGTGAAGGCTACTATTGAGAGGTACAAGAAGGCACATGCCGTTGGATCATCATCTGGGCCCCCACTCTTAGAGCTCAATGCCCAGCAATACTACCAGCAAGAATCTGCAAAACTGCGCAACCAGATCCAGATGCTGCAGAACACTAACAGGCACTTGGTTGGTGATTCGGTGGAAAACTTGTCACTCAAGGAGCTGAAGCAGCTTGAGAGCCGCCTT…
SiMADS24	SETIT_022981mg	Protein	MGRGRIEIKRIENNTSRQVTFCKRRNGLLKKAYELSVLCDAEVALIVFSSRGRLYEYSNNSVKATIERYKKAHAVGSSSGPPLLELNAQQYYQQESAKLRNQIQMLQNTNRHLVGDSVENLSLKELKQLESRLEKGISKIRARKSELLSAEINYMVKRETELQNDHMNLRNKIEEGEQQLQQVTVARSAAAAAASVELNPFLQMDTKCFFPAGPFAALDMKCFFPGGLQMLEAHRQMLTTELNLGYQLAPAPSDDAVNNPHQLF*
SiMADS28	SETIT_023118mg	CDS	ATGGTGGCGCCGCGCGGGACCGGGAGGACGAGCCAGGGGCGGAGGCGCATCGAGATCGCCTACATTGAGGACCCCGCCCGCCGCATGGTGACCTTCTCCAAGCGCAAGTCGGGGCTCCTCAAGAAGGCCTCGGAGCTCTCCCTCCTCTGCGGCGCGCGCGTGGCCGCTATCGTCTTCTCCCAGGCCGGCAAGCCGTTTGCGTTCGGTAGCCCCTCCGTAGACCACGTCCTCCGCCTTTGCGCCCCGCTCCCCGCCGGCGACAAGGACGAGGACAGCCTCGGCATCGGCTTCACCGGCGACGCCATCGGCGGCGGCGACCGCGAGGTGGTGGAGGCGACGGCACGGCGGAAGGAGGCGGCCACGGCGCGCGTGGCCGAGGAGGCGGCGCGGATGAGCTAC…
SiMADS28	SETIT_023118mg	Protein	MVAPRGTGRTSQGRRRIEIAYIEDPARRMVTFSKRKSGLLKKASELSLLCGARVAAIVFSQAGKPFAFGSPSVDHVLRLCAPLPAGDKDEDSLGIGFTGDAIGGGDREVVEATARRKEAATARVAEEAARMSYIGKKVLRAAAGRFWWEADVEALGAEELREFARALRRLRDNLLAAAAHRHLAVPGRPHSSTGHHCDLVLLAVIAEINNKLRLCVRGSGGGRREGMQPSVPARAG*
SiMADS26	SETIT_023214mg	CDS	ATGGGGCGCGGCAAGATCGAGATCAAGAGGATCGAGAACTCCACCAACCGCCAGGTGACCTTCTCCAAGCGCCGGGCCGGGCTAGTCAAGAAGGCCCGCGAGATCGGCGTGCTCTGCGACGCCGAGGTCGGCGTCGTCATCTTCTCCAGCGGCGGCAAGCTCTACGACTACTGCTCCCCCAGGACCTCGCTGTCAAGGATCTTGGAGAAGTACCAGACCAACTCCGGGAAGATACTGTGGGATGAGAAGCACAAGAGCCTGAGTGCAGAGATCGACAGGGTCAAGAAGGAGAACGACAACATGCAGATTGAGCTCAGGCATCTGAAAGGCGAGGATCTGAACTCCCTGCAGCCCAGGGAGCTGATCGCCATCGAGGAGGCGCTCCAGAACGGGCAGACC…
SiMADS26	SETIT_023214mg	Protein	MGRGKIEIKRIENSTNRQVTFSKRRAGLVKKAREIGVLCDAEVGVVIFSSGGKLYDYCSPRTSLSRILEKYQTNSGKILWDEKHKSLSAEIDRVKKENDNMQIELRHLKGEDLNSLQPRELIAIEEALQNGQTNLRDKQMEHWKMHKRNGKMLEDEHKLLSFRMAYQHQQDVELSGGMRELEIGYHQVQHDRDFTSQMPFTFRVQPSHPNLQEDE*
SiMADS23	SETIT_023516mg	CDS	ATGCATATCCAAGAAGAGCAGGCCACGCCATCCACGGACATCATGTGGGGTTTCTCTGGCCAGTCTACCTTGACTTCGACGACGGGGCTCAAGCTGAAGGAGCCGGCGCCGGCGGTGTCGTCTCCGGGCTCCGGCTCGGTCGGCGCTGCTGCTGCTTCAGAGAAGAACGGGAGAGGCAAGATTGAGATCAAGCGCATCGAGAACACGACCAACCGCCAGGTCACCTTCTGCAAGCGCCGCAACGGCCTCCTCAAGAAGGCGTACGAACTCTCCGTGCTCTGCGACGCCGAGGTCGCGCTCATCGTCTTCTCCAGCCGCGGCCGCCTCTACGAGTACTCCAACAACAGGGAGGCCAGTAGCAAGGGTGAAAGGAATTGCAACGGTTTCTTCAATTTGTTG…
SiMADS23	SETIT_023516mg	Protein	MHIQEEQATPSTDIMWGFSGQSTLTSTTGLKLKEPAPAVSSPGSGSVGAAAASEKNGRGKIEIKRIENTTNRQVTFCKRRNGLLKKAYELSVLCDAEVALIVFSSRGRLYEYSNNREASSKGERNCNGFFNLLCVFHHSCGDVCGSFSGFFCVPVR*
SiMADS30	SETIT_024164mg	CDS	ATGGCTCAAAGCCAGACAAGCTTCTCAGAGCGCACCAACACGCTCTTCTCCATAGCAAAAGACCTCTCCCAGGAGTTTGGCGCCCACGTTGCCGTCATCGCGTTCTCCCCCACTGGCGAGCGCAAAGCCTATGGAGCACCCACCGCGAACTCCATCCTATGCAACTACCTCCCGGAGATCCATAGCTCGTCGTCTCAAGCTTTGACTGAAATAGCAAGGGAGGCCACCAACAGGGTTGATGGAATGAAGCGGGAGGTAGAGGAGACCGTTTTCCAGGCTAAGATGGAAAGGGCGCTTCAAGCTACCGCATGGTCGAAGATCTTGGCGGCTCAAACAAGCGCGGGGAAACAGAACTGTTGGGAGGTGGATGTGGAAGCGCTCAGGGCGGACAAGTTCCTG…
SiMADS30	SETIT_024164mg	Protein	MAQSQTSFSERTNTLFSIAKDLSQEFGAHVAVIAFSPTGERKAYGAPTANSILCNYLPEIHSSSSQALTEIAREATNRVDGMKREVEETVFQAKMERALQATAWSKILAAQTSAGKQNCWEVDVEALRADKFLVFVRALDALRTDIQRYLDAMESS*
SiMADS29	SETIT_024192mg	CDS	ATGGAAGAAGCAGACAAGGATGAAACAAAGGAGCTGAAGAAATCTAGAAGCTTCTCAAAGCACACCAAGACACTCTGCTCCATGGCTAAAGACCTCTCCGAGGAGTTCGGCACCCACGTCGCTATCATCACATTCTCCCCCACCTACGAGCCCAAAGCCTACTGCGCAACCACCGCCGACTTCGTCCTCCGCACCTACCTTCCCGAGTTCCATAGCTCGCCATCTCTAGCTTGTGTTGAAATAGCGGAGGAGGCTGCTGCAAGAGTTGATGGAATGAAGCGGGAGGCGGAGGAGACTCCTTTCCTGGCTGAGGCAGAAAGGGTGTGTCATGCTGCCGCATGGTCGAAGATCTTGGTTGCTCAGACGAGCGTAGTGAAACAGAACTGGTGGGAGGTGGAC…
SiMADS29	SETIT_024192mg	Protein	MEEADKDETKELKKSRSFSKHTKTLCSMAKDLSEEFGTHVAIITFSPTYEPKAYCATTADFVLRTYLPEFHSSPSLACVEIAEEAAARVDGMKREAEETPFLAEAERVCHAAAWSKILVAQTSVVKQNWWEVDVEALRADELSVFVRALEVLRTNVQCHLDAKESSRKDKMHP*
SiMADS22	SETIT_024313mg	CDS	GTCAAGGCAACCATTGAGAGGTACAAGAAGACAACCAGCGACAACTCCAACTCAGCTGGTACGGTTGCGGAGGTCACCATCCAGCACTACAAGCAGGAATCTGCTAGGCTGAGGCAGCAGATCACCAACTTGCAGAACTCCAACAGGACCCTGATAGGTGATTCTATCGCAACCATGAGCCACAAGGACCTTAAGCAGCTGGAGGCTAGGTTGGACAAAGGCCTGGTGAAGATTAGAGCAAGAAAGAACGAAGTGCTGTGTTCTGAACTCGAGTACATGCAGAGAAGGGAAATGGAGTTGCAGAATGACAACCTGTACTTAAGGAGCAGGGTTGACGAGAATGAGAGGGCTCAGCAGACAGTGAACATGATGGGGGCGCCGTCGACGAGTGAGTACCAG…
SiMADS22	SETIT_024313mg	Protein	VKATIERYKKTTSDNSNSAGTVAEVTIQHYKQESARLRQQITNLQNSNRTLIGDSIATMSHKDLKQLEARLDKGLVKIRARKNEVLCSELEYMQRREMELQNDNLYLRSRVDENERAQQTVNMMGAPSTSEYQQGFIPYDPIRSFLQFNIMQQQPQFYSQQEDRKDFNLGGR*
SiMADS25	SETIT_024640mg	CDS	ATGGTCAGAGGGAAGGTGCAAATGCGACGAATTGAGAACCCTGTCCACAGACGGGTAACCTTCTGCAAGCGCCGGGAAGGACTGCTCAAGAAGGCAAGAGAACTCTCAGTGCTTTGTGGTGCTGATGTAGGGGTCATCATATTTTCCTCCACTGGGAGAGTCCATGATCTGGCAACTAACGGGTGTGTTCTCCAAAATTCATGTTGTTCTATTGTAAATCTTAAGTGCGACAGCACTTCTGAGATGTTTTCTATTTAC
SiMADS25	SETIT_024640mg	Protein	MVRGKVQMRRIENPVHRRVTFCKRREGLLKKARELSVLCGADVGVIIFSSTGRVHDLATNGCVLQNSCCSIVNLKCDSTSEMFSIY
SiMADS31	SETIT_024688mg	CDS	ATGCATTGGAGGACTATCTCCGCGGTAACCCTCGTTTTGCTGCATTTCATGCTACCGCAGCATGGCTCAGAGTGCTCCAACACACTCTTCTCCATGGCAAAAGACCTCTCCCAAGAGTTTGGTGCCCACATTGCCGTCGTCGCGTTCTCCCCCACCGCTGAGCTCAAAGCCTACGGAGCACCCACTGCCGACTTCATCCTCCGCACCTACCTCCCCGAGATCCATAGCTCACCATCTCCAGCTTGTTTTGAAACGGTAGGGGAGGCCACCACTAGGGTTGATAGAATGAAGCGGGAGGCGGAGGAGACCGCTTTCCTGGCCGAGGCGGAAATGATCTTGGTAGCTCAAACGAGCGCGGGGAAACAGAACTGGTGGGAGATGGACATGGAAGCTCTCGGG…
SiMADS31	SETIT_024688mg	Protein	MHWRTISAVTLVLLHFMLPQHGSECSNTLFSMAKDLSQEFGAHIAVVAFSPTAELKAYGAPTADFILRTYLPEIHSSPSPACFETVGEATTRVDRMKREAEETAFLAEAEMILVAQTSAGKQNWWEMDMEALGVDEPDVRQGVGGAKGQR*
SiMADS21	SETIT_024783mg	CDS	ATGCCTCGCCGTGGTGGGAAAATCAAGATCCAATGGATCGCGGAGAAGGCCGTGCGGCAGGCGGCGTTCCGCAAGCGCCACACCACTCTGTTCGACAAGGCGCGCGACCTCTCCATCCTCTGCCAAGTCCAAGCGGCCGTGGTGGTGTACGGCCGCGGCGAGGCCGAGCCCAAGGTCTGGCCGGGGGTGCCGGAGGTCACGGAGATCCTGCAAAGGTACCCAGACCTCCCTGGGTCCCTCAAGGAGGCGCACAAGCTGGACAACGAAATATTCGCGCGCCAGCGCGCGAAGAAGATGAGGAGGAAGGTGGACAGCTGCAAGGCCACCGCCCGCAGGCTCGAGGTCAACCTGGTCCTCAACGACGTCAGCATCGGCCGCCGCCGCGACTTCGACGACCTG…
SiMADS21	SETIT_024783mg	Protein	MPRRGGKIKIQWIAEKAVRQAAFRKRHTTLFDKARDLSILCQVQAAVVVYGRGEAEPKVWPGVPEVTEILQRYPDLPGSLKEAHKLDNEIFARQRAKKMRRKVDSCKATARRLEVNLVLNDVSIGRRRDFDDLPRELTAAVVSVLNAFRSVTADRVNFLRSADAQEAAFSPPLEEAAALMALREPPMVPPVAMAAPVVANAPFMQPTPPQSALVVPLEEEEEPPMVPPLAMAPFVADAPLLLPAPELEPAPLQSELVVSPVPELEDPQMIADALLLLELELELEPELAPAQSELVEAPAPAPQEPPMVAEESLLPLLAPEPEPAPLQSEVVVAPAPEPQDPQMIADALLLPLAPEPEPAPLQSELVEAPPPAPQAPPTVADAPLLLPAPEPASELVVVP…
SiMADS27	SETIT_024928mg	CDS	ATGGCTCAGAGCCAGACAAACTTCTCAGAGCGCACAGAGACACTCTTCTCCATGGCAAAAGACCTCTCCCAAGAGTTCGACGCCCACATTGCCATCATCGCATTCTCCCCTACTGGCGAGCCCAAAACGAGCACGGGAAAACACAACTGGTGGGAGGTGGATGTGGAAGCTCTCGGGGCGGACGAGCTGCCGGTGTTCGTTAGGGCGTTGGAGGTGCTAAGGACCGACGTCCAACACCACCTCGATGCAATCATCCTAGAAGGAGAAGATGCAACCTTAATCCTTTTCTGTTAG
SiMADS27	SETIT_024928mg	Protein	MAQSQTNFSERTETLFSMAKDLSQEFDAHIAIIAFSPTGEPKTSTGKHNWWEVDVEALGADELPVFVRALEVLRTDVQHHLDAIILEGEDATLILFC*
SiMADS32	SETIT_025315mg	CDS	ATGGGGCGCGGGCGCGGGAAGGTGGAGGTGCGGCGGATCGACAACAGCGTGAGCCGGCAGGTGACGTTCTCGAAGCGGCGGCGCGGGCTGGCCAAGAAGGCGCGCGAGCTCGCCGTGCTCTGCGACGCCGACGTCGCGATGCTCGTCTTCTCCGACAAGGGCAGGCTCCACGACTTCGCCGCGCACGGCAGCATGGAGAGAATCCTTGACCGATATGAGAGGTATTTGCTATGTGAAGGTGGGGATGTGATGGAAGACCACCCTGAAGAAATGCAGGGCAACATGAGCTATGACCACATCAAGTTGAGGTCCAGAATTGAAGCTCTACAGAAGAGCCAAAGGAATCTCATGGGGGAGCAACTTGAGTCCCTTACATTCAGAGAGGTACAGCAGCTGGAG…
SiMADS32	SETIT_025315mg	Protein	MGRGRGKVEVRRIDNSVSRQVTFSKRRRGLAKKARELAVLCDADVAMLVFSDKGRLHDFAAHGSMERILDRYERYLLCEGGDVMEDHPEEMQGNMSYDHIKLRSRIEALQKSQRNLMGEQLESLTFREVQQLEDQIDSALRNIRSRK
SiMADS77	SETIT_027943mg	CDS	ATGGCTACAATAATCCCGAGGATGGATGGTCATGCGAACAGAGCAGGTAACTTGGATGATCGCACCAACACACTCTTCTCCATAGCAAAAGACCTCTCTAAGGAGTTTGGCGCCCACGTTGCCATCGTCATGTTCTCCCCCACCAACGAGCCCAAAGCCTACTGCGCACCCACCGCCAAATCCGTCCTCCGCACCTACCTCCCCAAGATCCATAGCTCATTGTCTCCAGCTTGTTCTGAAATGGCGGAGGAAGCCACCACCAGGGTTGATGGAATGAAGCAGGAGGCAAAGGAAACCGCTTTCCTGGCTGAGGCGGAAAGGGCATGTCAGGCTACGTCATGGTTGAAGATCTTTGCGGCTTCGACGACTCTCGGGGTGGACGAGCTTCCGGTATTCATC…
SiMADS77	SETIT_027943mg	Protein	MATIIPRMDGHANRAGNLDDRTNTLFSIAKDLSKEFGAHVAIVMFSPTNEPKAYCAPTAKSVLRTYLPKIHSSLSPACSEMAEEATTRVDGMKQEAKETAFLAEAERACQATSWLKIFAASTTLGVDELPVFIRALEVLRTDVQGHLDAMESSQKEKMHP*
SiMADS78	SETIT_028206mg	CDS	ATGGCGACCCGGCGCGCGACGTACGAGCGGCGCTGCCAGAGCCTGATGAAGAAGGCCAGCGAGCTCGCCGCGCTCCCCGGCGCCGAGGTTTGCGTGGTGGTGTACGACAGCGAGGACGCCGGCGCTGCCGCGGCGCAGCCGGAGGTGTGGCCCTCCGCCGAGGAGGCCGCGCGGCTCTTCAGGAAGCTCAAGGCCATGCCCGAGGGCAGGTTCAAGAAGACCATGAGCCAGCTGCAGTTCCTCCAGAACCGCGTCTCCAAGGTACGTGAGCAGGTGAAGAAGTCGGCGGTCGTGAACGGCGAGCTCGAGTCCTCGGCGCTCCTCCATGAGTGCGTGGCCGGGCGCCGCCCCGGCCTCGTCGGCGTCACCGAGAAGGAGCTCGCCGGCCTTATGGATTTG…
SiMADS78	SETIT_028206mg	Protein	MATRRATYERRCQSLMKKASELAALPGAEVCVVVYDSEDAGAAAAQPEVWPSAEEAARLFRKLKAMPEGRFKKTMSQLQFLQNRVSKVREQVKKSAVVNGELESSALLHECVAGRRPGLVGVTEKELAGLMDLVEAKMSKVRARLQQLGVGEGAHPRAAPPMENGGELGAVFCSAFEGGDGAGPSGSGCEAIEASNQGCDLGSPWAQ
SiMADS76	SETIT_028321mg	CDS	ATGGCTCAAAGCCAGACAAGCTTCTCAGAGCACACCAACACACTCTTCTCCATGGCACAAGACCTCTCCCAGGAGTTCGGCGCCTACATCATCGTCGTCACGTTCTCCCCCACTGGCGAGCCCAAAGCCTATGGAGCACCCACCGCCGACTCTATCCTCTGCACCTACCTCCCCGAGATCCATAGCTTGCCATCTCCAACTTATTCTAAAACAGCGGGGGAGGTCACAGCTAGGGCTGCTGCATGGTCGAAGATCTTGGCGGCTCAGATGAGCGCGGGGAAACAGAACTGGTGGGAGGTGGACGTGGAAGCTCTCAGGGTGGACGAGCTGCCAGTGTTTGTGAGGGCGTTGGAGGTTCTAAGGACAGACGTCCAACGCCACCTCGACGCAATGGAATCA…
SiMADS76	SETIT_028321mg	Protein	MAQSQTSFSEHTNTLFSMAQDLSQEFGAYIIVVTFSPTGEPKAYGAPTADSILCTYLPEIHSLPSPTYSKTAGEVTARAAAWSKILAAQMSAGKQNWWEVDVEALRVDELPVFVRALEVLRTDVQRHLDAMESSRKENMQPYVSALTAR*
SiMADS79	SETIT_028357mg	CDS	ATGGGGAGGGTCAAACTGAAAATCAAAAAGCTAGAGAACAGCAGCGGGAGGCAGGTCACGTATTCGAAACGGCGGTCGGGCATCCTCAAGAAGGCCAAGGAGCTGTCCATCTTGTGCGACATCCATCTTCTCCTCCTCATGTTCTCGCCCTCAGAGAAGCCGACCATATGCATCGGCGAGAAGAGTAGCATTGAGGAAGTGATAGCAAAATATGCACAGCTAACCCCTCAGGAAAGGGCTAAAAGGAAATTGGAGAGCTTAGAAGCCCTAAAGAAGACTTTCAAGAAGCTAGACCATGACGAGTTATCAAGCCATCTCGGTTCATTGCAATGTCAAATGGCAGAGGTTCAAAAGCGTGTCAGTTATTGGTGTGATCCTGAGAAGGTTGAGAATATCGAT…
SiMADS79	SETIT_028357mg	Protein	MGRVKLKIKKLENSSGRQVTYSKRRSGILKKAKELSILCDIHLLLLMFSPSEKPTICIGEKSSIEEVIAKYAQLTPQERAKRKLESLEALKKTFKKLDHDELSSHLGSLQCQMAEVQKRVSYWCDPEKVENIDHIRGMEQSLKDSLNRIRIHKENFAKQHLIGLQCAAAQFQTDMQLPLGLTGDPGPSSWFPNAGADGQQTMMLPDDSSLLHQRDIGCSTSTSLQSYPGYFSMSKQSTDTGGGSEHGQPAVHQQPPDFGQAECLTSLQLGAPFQYTPFDTSLFNERMFRPDAMELHDGSAGIDFGGGHFDMSRSGDEASFQNWASAACGASVFDHHQQQQHHQQQQPSSAQQQL*
SiMADS13	SETIT_030802mg	CDS	ATGGGGCGCGGCAAGGTGCAGCTGAAGCGGATAGAGAACAAGATAAACCGGCAGGTGACCTTCTCCAAGCGCCGCAACGGCCTCCTCAAGAAGGCGCACGAGATCTCCGTCCTCTGCGATGCCGAGGTCGCCGTCATCGTCTTCTCCCCCAAGGGGAAGCTCTACGAGTACGCCACCGACTCCCGCATGGACAAAATTCTTGAACGTTATGAGCGCTATTCCTATGCTGAAAAGGCTCTTATTTCAGCTGAATCTGAAAGTGAGGGAAATTGGTGCCATGAATACAGGAAGCTGAAGGCCAAAATTGAGACCATACAAAAATGCCACAAGCACCTGATGGGAGAGGATCTAGAGTCTCTGAATCTCAAAGAACTCCAACAACTAGAGCAGCAGCTGGAG…
SiMADS13	SETIT_030802mg	Protein	MGRGKVQLKRIENKINRQVTFSKRRNGLLKKAHEISVLCDAEVAVIVFSPKGKLYEYATDSRMDKILERYERYSYAEKALISAESESEGNWCHEYRKLKAKIETIQKCHKHLMGEDLESLNLKELQQLEQQLESSLKHIRSRKSHLMVESISELQKKERSLQEENKALQKELAERQKAAASRQQQQVQWDQQTQQAQAQTSSSSSSFLMRQDPQALPPPQNIRFPPVTIGERGEEAAAAAQQQQQQPGQAQPQLRIGGLPPWMISHLNA*
SiMADS20	SETIT_030896mg	CDS	ATGGGGCGCGGGCCGGTGCAGCTGCGGCGGATCGAGAACAAGATCAACCGCCAGGTGACCTTCTCCAAGCGCCGGAACGGGCTGCTGAAGAAGGCGCACGAGATCTCCGTGCTCTGCGACGCCGAGGTCGCGCTCATCGTCTTCTCCACCAAGGGGAAGCTCTACGAGTACTCCAGCCATGAAAGCATGGAAGGCATTCTTGAGCGTTATCAGCGTTACTCATTTGAAGAAAGAGCAGTACTTGATCCAAATATTGGAGACCAGGCAAATTGGGGAGATGAATATGGCAGGTTAAAATCCAAACTTGATGCACTTCAGAAGAGTCAAAGGCAACTGTTAGGAGAACAACTAGACTCACTGACCATAAAAGAACTCCATCAACTGGAGCAACAACTAGAC…
SiMADS20	SETIT_030896mg	Protein	MGRGPVQLRRIENKINRQVTFSKRRNGLLKKAHEISVLCDAEVALIVFSTKGKLYEYSSHESMEGILERYQRYSFEERAVLDPNIGDQANWGDEYGRLKSKLDALQKSQRQLLGEQLDSLTIKELHQLEQQLDSSLKHIRSRKNQLMFNSISELQKKEKSLTDQNGVLQKLMEAEKEKNNALMNTHLREQQNGASKSSPSPPPSTVPDSLPTLDIGPCQPRGTGGESEPEPIPAQVNSGKLPPWMLRSVNNR*
SiMADS19	SETIT_030960mg	CDS	ATGGGGAGGGGGCGGGTGGAGCTGAAGCGGATCGAGAACAAGATCAACCGCCAGGTCACCTTCGCCAAGCGCCGCAACGGCCTGCTCAAGAAGGCGTACGAGCTCTCCGTGCTCTGCGATGCCGAGGTCGCGCTCATCATCTTCTCCAACCGCGGCAAGCTCTTCGAGTTCTGCAGCGGGCAAAGCAGCATCACGAAAACACTTGAGAGGTACCAAAAATCTAGTTATGGTGGACCAGATACTGCAGTACAGAACAAGGAGAACGAGTTAGTCCAAAGCAGTCGCAATGAGTACCTCAAACTGAAAGCGAGGGTGGAAAATTTACAGAGGACTCAGAGGAATTTGCTCGGTGAAGATCTTGGGTCACTTGGCATCAAGGATCTTGAGCAGCTTGAGAAG…
SiMADS19	SETIT_030960mg	Protein	MGRGRVELKRIENKINRQVTFAKRRNGLLKKAYELSVLCDAEVALIIFSNRGKLFEFCSGQSSITKTLERYQKSSYGGPDTAVQNKENELVQSSRNEYLKLKARVENLQRTQRNLLGEDLGSLGIKDLEQLEKQLDSSLRHIRSTRTQHMLDQLTDLQRREQMLCEANKCLRRKLEETSSQVNGQVWEHSANLLGYERQSPQQAPSHVGNGFFHPLEVGPEPTLQIGFAPEHMNNFMPTWLP*
SiMADS15	SETIT_032189mg	CDS	ATGGTGAAGGGTCAGAAATCTAAGGGAAGGCAGAAGATTGAGATCAAGCCCATCGAGAATGATCAAGCACGTCAGGTATGCTTCTCTAAGCGCCGCCAAGGCCTGTTCAAGAAGGCTAGTGAGCTATCTATTCTTTGTGGTGCAATGGTCGGCACTGTTGTGTTTTCAGCCATTGGTAGGGCTTTCTCTTTTGGCCATCCCTCCTTTGATGAAGTTGTAAACCGCTTCCTCAATCCGGTCGCTCCCGATGTCCCTGCTGCGGGTGATGCAAGCAATGATAATGTGGGGCCACCAGTGACAGATACAGTCCATAAGCTGAATATGGAGTACTTAGAGTTGGAGCAGTCACTGGAGTCTGAAAAGAAGAGAAAGGAGAGGTTGCAAGAGGCAACTGAGAAG…
SiMADS15	SETIT_032189mg	Protein	MVKGQKSKGRQKIEIKPIENDQARQVCFSKRRQGLFKKASELSILCGAMVGTVVFSAIGRAFSFGHPSFDEVVNRFLNPVAPDVPAAGDASNDNVGPPVTDTVHKLNMEYLELEQSLESEKKRKERLQEATEKEMGEPMMQWLNANIMELGLDELQAFQKKLEEIHDIVKEKVNKVMVEGRQTPGSLPQPPMEMGSTSQSANPMASTAPSSSIALIDGFEAVNDPLLSGVHGVGGLGNVPNNQTHG*
SiMADS17	SETIT_032480mg	CDS	ATGTATGTGTACTTAAGAATGCTATCTAATAAGAACGGTCATGAGTGCACCAACACACTCTTATCCATAGCAAAAGACCTCTCCCAAGAGTTCGGTGCCCATGTCACTGTCATCGCGTTCTCCCCCACTGGCGAGCCCAAAGCCTACGGAGCACCCACCACCGACTCTATCCTCCGCACCTACCTCCCCGAGATCCATACCTCGCCGTCTCCAACTTGTTCTGAAATGGCAGGGGAGGCTGCCGCTAGGGTTGATGAAATGAAGTGGGAGGTGGAGGAGACTGCTTTCCTAGCCAAGGGGGAAAGGGTGCGTGAGGCTGCTGCATGGTCAAAGATCTTGGCGGCTCAGACGAGCGTGGGGAAACAGAACTGGTGGGAGGTGGACGTGGAAGCTCTCGGG…
SiMADS17	SETIT_032480mg	Protein	MYVYLRMLSNKNGHECTNTLLSIAKDLSQEFGAHVTVIAFSPTGEPKAYGAPTTDSILRTYLPEIHTSPSPTCSEMAGEAAARVDEMKWEVEETAFLAKGERVREAAAWSKILAAQTSVGKQNWWEVDVEALGADELPVFVRASEVLRIDVQRDLNTMESSQKGKMQP*
SiMADS16	SETIT_032543mg	CDS	ATGGCTCAGAGCCAGACAAGCTTCTCAGAGCGCACCAACACACTCTTCTCCATGGCAAAAGACCTCTCCCAGGAGGTCGGTGCCCACGTCACCGTCATCGTGTTCTCCCCTACCGGTGAGCCCAAAGCCTACGGAGCACCCATCGCCAACTCCATCCTCCGCACCTACCTCCCTGAGATCCATAGCTCACCATCTCCAGCTTGTTATGAAACGGCGGAGGAGGCTGCCGCTAGGGTTGACGGAATGAAGTGGGAGGTGGAGGAGACCGCTTTCCTAGCTGAGGCAGAAAGGGTGCGTCAGGCTGTCGCATGGTCGAACATCCTAACGGCTTAG
SiMADS16	SETIT_032543mg	Protein	MAQSQTSFSERTNTLFSMAKDLSQEVGAHVTVIVFSPTGEPKAYGAPIANSILRTYLPEIHSSPSPACYETAEEAAARVDGMKWEVEETAFLAEAERVRQAVAWSNILTA*
SiMADS14	SETIT_032862mg	CDS	ATGACTAGGCCAAGGAGATCCGGAATTAGCTACATCCAAAATAATAATAGCCGTAGCATCACATTCTTCAAGCGGCGTGCCGGGCTTTACAAAACCGCCGCTGACCTATCCACCCTCACTGGCGCGCGAGTTGCTATTGCGCTAGAGTCCGAGAGCGGAAAGATGTCCTCTTTCGGCACCCCATCGGCTGGCCCTATTATTGATTCTTTCCTCTCAGGGAAGGCACCAATGGATCCATTCGTCAACAAGGAGCAAAAGTCCGAAATCACCATTTTGCAGAACGAGGTATTCAAGGTGGAGAAAGAGAAGTTCATGGAGGACAAGAGGACCAAGGAGACTATTGCACGAGCCAAGGAGGTCCAAGAAACCTTAGGGAAGGCTAAGCTTGCCTATGGCAAG…
SiMADS14	SETIT_032862mg	Protein	MTRPRRSGISYIQNNNSRSITFFKRRAGLYKTAADLSTLTGARVAIALESESGKMSSFGTPSAGPIIDSFLSGKAPMDPFVNKEQKSEITILQNEVFKVEKEKFMEDKRTKETIARAKEVQETLGKAKLAYGKIEDLSVEELNELVHDLSQIEQEIDDRLRPQQPSYQLEVGGSRDPFLGRPSSSSSPSSQIQMPPRRLPWTPIQPSLQLPKSSWSLPQSSRSRSSLLNPSMLPSAQAQPISMPPFQHSQMPQHALAVQPQAQMTLSSTETYPHNYNTLEMHINGNISLPFIQSSLMPALPPPPSPSTQITFYNEFPPPSSSQQPPTPLPIEAEHYMVEHPENHASTQDFTAGHPFANHQWPSPIPSNEPYYDIS
SiMADS18	SETIT_032979mg	CDS	ATGGCTAAGAGCCAGACAAGCTTCTCAGAGCGCACCAACACACTCTTCTCCATGGCAAAAGACCTCTCCCAGGAGTTCGGCGGCCATGCCATCGTCGCGTTCTCCTCCACCGGTGAGCCCAAAGCCTACGAAGCACCCACCGCCGACTCCATCATCCGTACCTACCTCCCCAAGATCCATAGCTCGCCATCTCTAGCTTGTTTTGAAACGGCGGGGGAGGACGCCGCCAGGGTTGATGGAATGAAGCAAGAAGTGGAGCAGACCGCTTTTCTAGCCAATGCAGAAAGGGCGTGTCAGAATGCCGCATGGTCAAAGTTCTTGGTGACTCAGATGAGAATGGGGAAACAGAACTAG
SiMADS18	SETIT_032979mg	Protein	MAKSQTSFSERTNTLFSMAKDLSQEFGGHAIVAFSSTGEPKAYEAPTADSIIRTYLPKIHSSPSLACFETAGEDAARVDGMKQEVEQTAFLANAERACQNAAWSKFLVTQMRMGKQN*
SiMADS80	SETIT_037197mg	CDS	ATGGGGCGCGGGAAGGTGGTGCTGCAGCGGATCGAGAACAAGATCAGCCGGCAGGTGACGTTCGCCAAGCGCCGGAACGGCCTGCTCAAGAAGGCGTACGAGCTCTCCATCCTCTGCGACGCCGAGGTCGCGCTCGTCCTCTTCTCCCACGCCGGCCGCCTCTACCAGTTCTCATCCTCCTCCAATCTGCTTAAGACTTTGGAGAGGTACCAGAGGTACATCTATGCTTCAGCTGATGCTGCAGTGCCGTCTAGTGATGAGTTGCAGAACAACTATCAAGAATATGTGCAGCTGAAGTCAAGAGTTGAGATTTTACAGCACTCACAAAGGAATCTTCTGGGTGAAGATCTGGCTCCACTTAGCACAAGTGAACTTGAGCAGCTTGAGAGTCAAGTAGAC…
SiMADS80	SETIT_037197mg	Protein	MGRGKVVLQRIENKISRQVTFAKRRNGLLKKAYELSILCDAEVALVLFSHAGRLYQFSSSSNLLKTLERYQRYIYASADAAVPSSDELQNNYQEYVQLKSRVEILQHSQRNLLGEDLAPLSTSELEQLESQVDKTLKQIRSRKTQVLLDELCDLKRKEQMLQDANRVLKRKLDEVEAEVAPPPQPQLPWQGGSGDAMLSDGPPQPEHFFQALESNPLSLQPTFHTMDMNQQPVPAPGSCYPPAWMA*
SiMADS87	SETIT_037358mg	CDS	ATGGCGGGGAAGAGGGAGCGGATAGCGATACGGAGGATCGACAACCTGGCGGCGAGGCAGGTGACCTTCTCCAAGCGCCGCCGGGGGCTGTTCAAGAAGGCCGAGGAACTCTCCATCCTCTGCGATGCCGAGGTCGGGCTCGTCGTCTTCTCCGCCACCGGCAAGCTCTTCAACTTCGCCAGCTCCAGCATGAAGCAGATCATCGATCGGTATGACTCCCATTCCAAGACGCTGCAGAAGTCAGAAGCGTCATCGAAGCTGCAGTCACATGTGAATGACAGCACTTGTGTAAGGCTAAGGGAGGAGCTTGCCGAAGCAAGCCTTAAGCTCAGGCAGATGAGAGGAGAGGAGCTCCAGAGGCTGAGCGTCCAACAGCTGCAGGAGTTAGAGAAGACCCTC…
SiMADS87	SETIT_037358mg	Protein	MAGKRERIAIRRIDNLAARQVTFSKRRRGLFKKAEELSILCDAEVGLVVFSATGKLFNFASSSMKQIIDRYDSHSKTLQKSEASSKLQSHVNDSTCVRLREELAEASLKLRQMRGEELQRLSVQQLQELEKTLESGLGSVLKIKSQKILDEINGLERKRMQLIEENSRLKEQVARMEMQLGADSEVVYEEGQSSESVTNTSYPPADTDDGGSDTSLRLGLPLFSSK*
SiMADS81	SETIT_037627mg	CDS	ATGGACAAAATTCTTGAACGATATGAGCGCTACTCCTATGCAGAGAAGGTTCTCATTTCAGCAGAATCTGAAACTCAGGGCAACTGGTGCCACGAATATAGGAAACTAAAGGCGAAGGTTGAGACGATACAGAAATGTCAAAAGCATCTCATGGGAGAGGATCTTGAAACTTTGAATCTCAAGGAGCTTCAGCAACTAGAGCAGCAGCTGGAGAGTTCACTGAAACATATCAGATCCAGAAAGAGCCAGCTTATGATGGAGTCAATTTCAGAGCTTCAAAGGAAGGAGAAGTCACTGCAGGAGGAGAACAAGGTCCTGCAGAAGGAGCATTGTTCCTTTCTGCAGCTCGTGGAGAAGCAGAAAGGCCAGCGGCAGCAACCGCAATGGGACCAAACTCCA…
SiMADS81	SETIT_037627mg	Protein	MDKILERYERYSYAEKVLISAESETQGNWCHEYRKLKAKVETIQKCQKHLMGEDLETLNLKELQQLEQQLESSLKHIRSRKSQLMMESISELQRKEKSLQEENKVLQKEHCSFLQLVEKQKGQRQQPQWDQTPQQTSSSSSSFMMREAPPATNISYPVPVAAGGGRVEGAAPQPQPQARIGLPPWMLSHLSS*
SiMADS86	SETIT_037696mg	CDS	ATGTACAAAACACTCGAGAGATACCGCAGCTCCAATTACGGCTCACAGGAAATAAAAACTCCATTGGACGGTGAAATCAACTACCAGGATTATTTGAAGTTGAAGACCAGAGTTGAATTTCTTCAAACTACACAAAGAAATATTCTTGGTGAGGATCTGGGTCCACTTAGCATGAAGGAGCTTGAGCAGCTTGAGAACCAAATAGAGATATCCCTGAAACATATCAGGACAAGAAAGAATCAAATGTTGCTTGATCAGCTCTTTGATCTGAAAAGTAAGGAGCAAGAACTACAGGACCTTAACAAGGACCTCAGGAAAAAGTTGCAAGAAACCAATGCAGAGAGTGTGCTACATGTTTCCTGGGAAGAAGGTGGGCACAGTGGCACTAGTGGGAATGCC…
SiMADS86	SETIT_037696mg	Protein	MYKTLERYRSSNYGSQEIKTPLDGEINYQDYLKLKTRVEFLQTTQRNILGEDLGPLSMKELEQLENQIEISLKHIRTRKNQMLLDQLFDLKSKEQELQDLNKDLRKKLQETNAESVLHVSWEEGGHSGTSGNAIEPYQGFLQHPDNDPSLQIGYHQQAYMDQLNNEDMGDPNEHGGSGWI*
SiMADS83	SETIT_038067mg	CDS	ATGAGTTGCAGGAAGTTTTTGGGTGAAAATTTAGAAGGTTGTTCTGTTGAAGAACTGCATAGTTTGGAGGTTAAACTGGAGAAGAGTCTCCACGTCATCAGAGGAAAGAAGACCCAACTGCTGGAGCAGCAGATAGCGAAGCTGAAGGAGAAGGAGAGGACCCTGCTTAAAGACAACAAAGAGTTACGTGAAAAGCAACGCAACGTTCAGCCGCAGCCGGTGGCTCCCGCCCTGAACCCCCGCTGCCTCCCTCCGTGGCCGCGTAATTTGCCGGCGCCGTGCAACGACAACGCGGACGTTGAGACGGAGCTGTACATTGGATTACCCGGCAGGGAGCGCACCTCCAACCGGGACTCAGGGTGA
SiMADS83	SETIT_038067mg	Protein	MSCRKFLGENLEGCSVEELHSLEVKLEKSLHVIRGKKTQLLEQQIAKLKEKERTLLKDNKELREKQRNVQPQPVAPALNPRCLPPWPRNLPAPCNDNADVETELYIGLPGRERTSNRDSG*
SiMADS88	SETIT_038257mg	CDS	ATGGTGCGGGGGAAGACGCAGATGAAGCGGATAGAGAACCCGACCAGCCGCCAGGTCACCTTCTCCAAGCGCCGCAACGGCCTGCTCAAGAAGGCCTTCGAGCTCTCCGTCCTCTGCGACGCCGAGGTCGCGCTCGTCGTCTTCTCCCCGCGCGGCAAGCTCTACGAATTCGCCAACGGCAGGCGTGTAGCCAATGGGGAAATGCGGCCTGAAAAGATGGCAAATGTGTGCTACACGGCAAAAGATTTGCAGCAACACTATTTCTAG
SiMADS88	SETIT_038257mg	Protein	MVRGKTQMKRIENPTSRQVTFSKRRNGLLKKAFELSVLCDAEVALVVFSPRGKLYEFANGRRVANGEMRPEKMANVCYTAKDLQQHYF*
SiMADS84	SETIT_038299mg	CDS	ATGGTGCGGGGGAAGACGGAGATGAAGCGGATAGAGAACGCGACGAGCCGGCAGGTGACCTTCTCCAAGCGCCGCAACGGGCTGCTCAAGAAGGCGTTCGAGCTCTCTGTGCTCTGCGACGCCGAGGTCGGCCTCATCGTCTTCTCCCCGCGCGGCAAGCTCTACGAGTTCGCCAGCGCCTCCAGCTCGTTCCGCTGCTGCAGCTGCTTCTTCGGCTTCGGATTGTGCGACGGGGATTTGACTTGA
SiMADS84	SETIT_038299mg	Protein	MVRGKTEMKRIENATSRQVTFSKRRNGLLKKAFELSVLCDAEVGLIVFSPRGKLYEFASASSSFRCCSCFFGFGLCDGDLT*
SiMADS85	SETIT_038960mg	CDS	ATGGTGAAGGGTAAGACATCGATGGGTAGGCAAAAGATCGAGATGAAGAAAATCGAGAGTGAGGAGGCACGCTCGGTGTGCTTCTCCAAGCGTCGTGCGGGCATGTGCAAGAAGGCTGCTGAGCTCTCCATTCTTTGCGGTGCCATGGTCGCTATTGTTGTCTTCTCCCCTTCTGGTAGGCCCTTCTCATTTGGTAGTCCCTCTTTTAAGGCCGTGTACAATCGCTTCCGTACCTTGATCGACCCTGCTATAAGTGGTGAGAGTTGTGATGGTAGTAGCGAGGAGACAAACACTACACATGAGCTTTTAGAGTACTCAGAGTTGGAACAATCGATTGAGGGTGAGAAGAAGAGAAAGAAGAGATTAGATGAGACAATTATTGAGCGAGATATTGATGCG…
SiMADS85	SETIT_038960mg	Protein	MVKGKTSMGRQKIEMKKIESEEARSVCFSKRRAGMCKKAAELSILCGAMVAIVVFSPSGRPFSFGSPSFKAVYNRFRTLIDPAISGESCDGSSEETNTTHELLEYSELEQSIEGEKKRKKRLDETIIERDIDARVMDLLTTEVYSSGLDDLQEFHKKLVAIQDIVKEKIKQVMQEERHPTRPYPPTFIDLVSKYMLDMQIDTHISSTTLNSNHTAADGLDVNGPSTSSVHAVGTSVNYPSNQLDG*
SiMADS89	SETIT_039193mg	CDS	TTTATGTTTGCATCCATGATATCTTTAATTGTGCAGAAAACAATTGAACGTTATAGAACATACACAAAGGATAATGTCAGCAGCAAGACAGTACAGCAAGATATTGAGCAAGTAAAAGCTGATGCTGAGGGCCTGGCAAAGAAACTCGAAGCACTTGAAGCTTACAAAAGAAAGCTTTTGGGTGAGAAGTTGGAAGAATGCTCAATTGAAGAACTGCACAGTTTGGAAGTCAAACTTGAAAAGAGCCTTCACTGCATCAGGGGAAGAAAGACTCAGCTGTTGGAAGAGCAGGTCAATAAGCTGAAGGAGAAGGAGCTGACACTGCGCAAGAACAATGAAGATTTACGTGAAAAGTGCAAGAATCAGCCGCCCCTGCAGCCTACTCCTCCTGCGGGGGCA…
SiMADS89	SETIT_039193mg	Protein	FMFASMISLIVQKTIERYRTYTKDNVSSKTVQQDIEQVKADAEGLAKKLEALEAYKRKLLGEKLEECSIEELHSLEVKLEKSLHCIRGRKTQLLEEQVNKLKEKELTLRKNNEDLREKCKNQPPLQPTPPAGAVITVEDDHPEQNDDAMDVETELYIGLPGMDHRRNKAAAVRSG*
SiMADS82	SETIT_039273mg	CDS	ATGGTGAGCGGCCACCCTTGCCTGATCTGCGACGGGCGCTTCGCCCGCCAACAAGCATCAGACACAGATCTAGAACAAACGACGACGATGCCTCGAGGGAAGCTTGGAATGAAGCTGATCGAGAACCCCAAGAAGCGCAGGGCGACTTACAAGAACCGGCGCGACGGCCTCGTCCAGAAGACCTCGCAGCTCGCCACCCTCTGCGGCGTCGAGGCCCTCCTCGTCTGCTTCGACCCCAAGCCCGCCGGCTCCGGGCAAGACGGCGGCGGCGGGGGCGCTGCAGCAGCCACGACGTGGCCGGCCAACCGCGAGGACGTGCTGAAGCTGATCGAGAAGTACCGCGAGACGCCCGCGGACAAGATCAGGCACAGCTTCAACGCCGCCACGTACTACCAGGAG…
SiMADS82	SETIT_039273mg	Protein	MVSGHPCLICDGRFARQQASDTDLEQTTTMPRGKLGMKLIENPKKRRATYKNRRDGLVQKTSQLATLCGVEALLVCFDPKPAGSGQDGGGGGAAAATTWPANREDVLKLIEKYRETPADKIRHSFNAATYYQEELAKQQRKLLKIEQCGPDMLSLQDCRLADLSTADLGTLLVALDETLRKAQQRIVALGGHLDDDGGDVLPAATAMVTAPHAVPMPLPLAEYSSFDLAFAMPDAGSMVTQYDYPPHDMMPLPQPVPLQPPCLAYHQMPLPSYTFQMPPATTTLIAPHDLGMTGTMDFPTFFTNFANGSATAAGFYDDFMLGFDATGGGVYVDDYVAAGQADFAAGHAGTGYQLEHRMPAGVWAPVSRMNNNPGPMDAAAFQEGNDLAGLPGSSCSSNG…
