# Supplementary material for: Genome-wide identification, phylogenetic and expression pattern analysis of MADS-box family genes in foxtail millet (Setaria italica)
Source: Sci Rep. 2022 Mar 23;12:4979. doi: 10.1038/s41598-022-07103-9 (PMC8943164; doi:10.1038/s41598-022-07103-9)
Supplement: Supplementary file 1 — Supplementary Information. [file 41598_2022_7103_MOESM1_ESM.zip › Supplementary File/Table S2.xlsx]

## Sheet: Setaria italica
Supplementary Table S2 Analysis and distribution of conserved motifs in Setaria italica.
Motif	Width	Best possible match
1	50	JKRIENKTSRQVTFSKRRNGLLKKAYELSVLCDAEVALVVFSPRGKLYEF
2	41	GEDLESLSVKELZQLEKQLEKSLKHIRSRKTQLLLDZIEEL
3	41	AHVAVVAFSPTGEPKAYGAPTADSILRTYLPEIHSSPSPAC
4	21	TSFSERTNTLFSMAKDLSQEF
5	30	LGADELPVFVRALEVLRTDVQRHLDAMESS
6	15	TSAGKQNWWEVDVEA
7	29	SETAGEAAARVDGMKREVEETAFLAEAER
8	21	QQEYAKLKQKIENLQKSQRHL
9	20	QRKEQMLQEENKDLRRKLEE
10	6	MGRGKI

## Sheet: others species
Supplementary Table S2-1 Analysis and distribution of conserved motifs of M-type MADS proteins of sevent species .
Motif	Width	Best possible match
1	41	RIENKSSRQVTFSKRRKGLFKKASELSTLCGAEVAVIVFSP
2	21	AGKPFSFGHPSVDSVLDRYLP
3	21	PEVWPSVEEARRVLSRFKALP
4	32	DVEALGEEELPVFVRALEVLRTBVQRHLBAME
5	21	DGELKTWPEDREKVRDIALRY
6	21	ELERCKKMVBLEGFLRQRIDK
7	8	MGRQKIEJ
8	29	MAQSQTSFSERTNTLFSMAKDLSQEFGAH
9	34	PLKYPLADHYSPDQVSQLIQSLELSVSKLQERLR
10	29	KEQLKKLRRENRESETKLLMFECLNGRRP
Supplementary Table S2-2 Analysis and distribution of conserved motifs of MIKC-type MADS proteins of sevent species .
Motif	Width	Best possible match
1	41	KRIENKTNRQVTFSKRRNGLLKKAYELSVLCDAEVALIVFS
2	29	QRHLLGEDLGSLSVKELQQLEQQLEKSLK
3	29	KIRSRKTQLLLEZJEELQRKEKELQEENK
4	14	SRGKLYEFSSSSMM
5	8	MGRGKIEJ
6	21	EAQYWQQEAAKLRQQIESLQR
7	15	KTJERYQKASYDESN
8	15	HFQAADSEPTLQJGY
9	20	AQMPFTFRVQPSQPNLQEDA
10	21	KHKSLSAEIDRIKKENDNMQI
