# Supplementary material for: Genome-wide identification, phylogenetic and expression pattern analysis of MADS-box family genes in foxtail millet (Setaria italica)
Source: Sci Rep. 2022 Mar 23;12:4979. doi: 10.1038/s41598-022-07103-9 (PMC8943164; doi:10.1038/s41598-022-07103-9)
Supplement: Supplementary file 1 — Supplementary Information. [file 41598_2022_7103_MOESM1_ESM.zip › Supplementary File/Table S3.xlsx]

## Sheet: Sheet1
Supplementary Table S3. Tandem duplication events and segmental duplications of Setaria italica MADS-box genes.
The tandem duplication events of SiMADS genes.
Gene Name	start	end	Sequence direction		Gene Name	start	end	Sequence direction
SiMADS69	33805870	33810697	+	==	SiMADS70	33812367	33814644	+
The 11 pairs of segmental duplicates in Setaria italica MADS genes.
Group	Location	Gene ID	Gene	Transcript		Group	Location	Gene ID	Gene	Transcript
MIKC	III	SETIT_024313mg	SiMADS22	transcript:KQL13468	==	MIKC	V	SETIT_003375mg	SiMADS52	transcript:KQL04875
M	III	SETIT_024783mg	SiMADS21	transcript:KQL13271	==	M	V	SETIT_004925mg	SiMADS47	transcript:KQL03562
MIKC	I	SETIT_018183mg	SiMADS2	transcript:KQL28549	==	MIKC	IV	SETIT_007187mg	SiMADS45	transcript:KQL12066
MIKC	I	SETIT_017524mg	SiMADS12	transcript:KQL31609	==	MIKC	IV	SETIT_007357mg	SiMADS34	transcript:KQL09781
MIKC	IX	SETIT_038299mg	SiMADS84	transcript:KQK90159	==	MIKC	VII	SETIT_010898mg	SiMADS75	transcript:KQK98584
MIKC	I	SETIT_019337mg	SiMADS7	transcript:KQL30199	==	MIKC	VII	SETIT_012517mg	SiMADS74	transcript:KQK97580
MIKC	II	SETIT_030960mg	SiMADS19	transcript:KQL25217	==	MIKC	VI	SETIT_013937mg	SiMADS68	transcript:KQL02649
MIKC	V	SETIT_004582mg	SiMADS61	transcript:KQL08370	==	MIKC	VI	SETIT_014540mg	SiMADS69	transcript:KQL02654
MIKC	II	SETIT_030802mg	SiMADS13	transcript:KQL22135	==	MIKC	IX	SETIT_037627mg	SiMADS81	transcript:KQK87059
MIKC	I	SETIT_018160mg	SiMADS10	transcript:KQL30958	==	MIKC	IX	SETIT_038299mg	SiMADS84	transcript:KQK90159
MIKC	IX	SETIT_038067mg	SiMADS83	transcript:KQK90158	==	MIKC	IX	SETIT_039193mg	SiMADS89	transcript:KQK92868
