# Supplementary material for: Genome-wide identification, phylogenetic and expression pattern analysis of MADS-box family genes in foxtail millet (Setaria italica)
Source: Sci Rep. 2022 Mar 23;12:4979. doi: 10.1038/s41598-022-07103-9 (PMC8943164; doi:10.1038/s41598-022-07103-9)
Supplement: Supplementary file 1 — Supplementary Information. [file 41598_2022_7103_MOESM1_ESM.zip › Supplementary File/Table S4.xlsx]

## Sheet: Setaria italica- Brassica rapa
Supplementary Table S4 One-to-one orthologous relationships between Setaria italica and Brassica rapa.
SiMADS Gene Name	Group	SiMADS Gene ID	Chromosome Position		BrMADS Gene ID	Chromosome Position
SiMADS52	MIKC	SETIT_003375mg	V	==	transcript:Bra013364.1	A01
SiMADS87	MIKC	SETIT_037358mg	IX	==	transcript:Bra038511.1	A09

## Sheet: Setaria italica-Fagopyrum tatar
Supplementary Table S4 One-to-one orthologous relationships between Setaria italica and Fagopyrum tataricum.
SiMADS Gene Name	Group	SiMADS Gene ID	Chromosome Position		FtMADS Gene ID	Chromosome Position
SiMADS36	MIKC	SETIT_008439mg	IV	==	FtPinG0404581100.01.T01	Ft4
SiMADS20	MIKC	SETIT_030896mg	II	==	FtPinG0100122500.01.T01	Ft1
SiMADS80	MIKC	SETIT_037197mg	IX	==	FtPinG0100122100.01.T01	Ft1
SiMADS81	MIKC	SETIT_037627mg	IX	==	FtPinG0100122500.01.T01	Ft1
SiMADS87	MIKC	SETIT_037358mg	IX	==	FtPinG0505133700.01.T01	Ft5
SiMADS86	MIKC	SETIT_037696mg	IX	==	FtPinG0809191300.01.T02	Ft8

## Sheet: Setaria italica-Arabidopsis
Supplementary Table S4 One-to-one orthologous relationships between Setaria italica and Arabidopsis thaliana
SiMADS Gene Name	Group	SiMADS Gene ID	Chromosome Position		AtMADS Gene ID	Chromosome Position
SiMADS36	MIKC	SETIT_008439mg	IV	==	AT1G22130.1	1
SiMADS36	MIKC	SETIT_008439mg	IV	==	AT1G77950.3	1
SiMADS20	MIKC	SETIT_030896mg	II	==	AT3G02310.1	3
SiMADS20	MIKC	SETIT_030896mg	II	==	AT5G60910.1	5
SiMADS52	MIKC	SETIT_003375mg	V	==	AT4G18960.1	4
SiMADS80	MIKC	SETIT_037197mg	IX	==	AT1G69120.1	1
SiMADS87	MIKC	SETIT_037358mg	IX	==	AT2G22540.1	2

## Sheet: Setaria italica-Brachypodium di
Supplementary Table S4 One-to-one orthologous relationships between Setaria italica and Brachypodium distachyon.
SiMADS Gene Name	Group	SiMADS Gene ID	Chromosome Position		BdMADS Gene ID	Chromosome Position
SiMADS47	M	SETIT_004925mg	V	==	transcript:KQK04003	2
SiMADS59	M	SETIT_004941mg	V	==	transcript:KQK11149	2
SiMADS60	M	SETIT_004289mg	V	==	transcript:KQK11163	2
SiMADS40	M	SETIT_008738mg	IV	==	transcript:PNT75875	1
SiMADS21	M	SETIT_024783mg	III	==	transcript:KQK04003	2
SiMADS14	M	SETIT_032862mg	II	==	transcript:PNT77107	1
SiMADS3	M	SETIT_019299mg	I	==	transcript:KQJ93483	3
SiMADS80	MIKC	SETIT_037197mg	IX	==	transcript:KQK13148	1
SiMADS81	MIKC	SETIT_037627mg	IX	==	transcript:KQK13150	1
SiMADS83	MIKC	SETIT_038067mg	IX	==	transcript:KQK23920	1
SiMADS83	MIKC	SETIT_038067mg	IX	==	transcript:KQJ97594	3
SiMADS84	MIKC	SETIT_038299mg	IX	==	transcript:KQK00790	3
SiMADS86	MIKC	SETIT_037696mg	IX	==	transcript:KQK22883	1
SiMADS87	MIKC	SETIT_037358mg	IX	==	transcript:KQK23236	1
SiMADS88	MIKC	SETIT_038257mg	IX	==	transcript:KQK23920	1
SiMADS88	MIKC	SETIT_038257mg	IX	==	transcript:KQJ97594	3
SiMADS79	MIKC	SETIT_028357mg	VIII	==	transcript:PNT63072	4
SiMADS73	MIKC	SETIT_012632mg	VII	==	transcript:KQJ82834	5
SiMADS74	MIKC	SETIT_012517mg	VII	==	transcript:KQK00037	3
SiMADS74	MIKC	SETIT_012517mg	VII	==	transcript:KQJ82998	5
SiMADS75	MIKC	SETIT_010898mg	VII	==	transcript:KQK00790	3
SiMADS62	MIKC	SETIT_014419mg	VI	==	transcript:KQJ94842	3
SiMADS67	MIKC	SETIT_013985mg	VI	==	transcript:KQJ98794	3
SiMADS68	MIKC	SETIT_013937mg	VI	==	transcript:KQJ99121	3
SiMADS68	MIKC	SETIT_013937mg	VI	==	transcript:KQJ90931	4
SiMADS69	MIKC	SETIT_014540mg	VI	==	transcript:PNT73500	2
SiMADS69	MIKC	SETIT_014540mg	VI	==	transcript:KQJ99133	3
SiMADS52	MIKC	SETIT_003375mg	V	==	transcript:KQK03211	2
SiMADS52	MIKC	SETIT_003375mg	V	==	transcript:KQK07077	2
SiMADS56	MIKC	SETIT_002988mg	V	==	transcript:KQK09551	2
SiMADS57	MIKC	SETIT_002929mg	V	==	transcript:KQK10905	2
SiMADS57	MIKC	SETIT_002929mg	V	==	transcript:KQK06172	2
SiMADS58	MIKC	SETIT_002551mg	V	==	transcript:PNT71234	2
SiMADS61	MIKC	SETIT_004582mg	V	==	transcript:PNT73500	2
SiMADS61	MIKC	SETIT_004582mg	V	==	transcript:KQJ99121	3
SiMADS33	MIKC	SETIT_007226mg	IV	==	transcript:KQK19480	1
SiMADS34	MIKC	SETIT_007357mg	IV	==	transcript:PNT76211	1
SiMADS34	MIKC	SETIT_007357mg	IV	==	transcript:KQK01785	3
SiMADS45	MIKC	SETIT_007187mg	IV	==	transcript:KQJ93543	3
SiMADS46	MIKC	SETIT_007221mg	IV	==	transcript:KQK17520	1
SiMADS22	MIKC	SETIT_024313mg	III	==	transcript:KQK03211	2
SiMADS22	MIKC	SETIT_024313mg	III	==	transcript:KQK07077	2
SiMADS24	MIKC	SETIT_022981mg	III	==	transcript:PNT65320	4
SiMADS25	MIKC	SETIT_024640mg	III	==	transcript:KQJ91891	4
SiMADS26	MIKC	SETIT_023214mg	III	==	transcript:KQK06172	2
SiMADS26	MIKC	SETIT_023214mg	III	==	transcript:KQK10905	2
SiMADS32	MIKC	SETIT_025315mg	III	==	transcript:KQJ86644	4
SiMADS13	MIKC	SETIT_030802mg	II	==	transcript:KQK21192	1
SiMADS19	MIKC	SETIT_030960mg	II	==	transcript:KQJ99121	3
SiMADS19	MIKC	SETIT_030960mg	II	==	transcript:KQJ90931	4
SiMADS20	MIKC	SETIT_030896mg	II	==	transcript:KQK15334	1
SiMADS1	MIKC	SETIT_019985mg	I	==	transcript:PNT76716	1
SiMADS1	MIKC	SETIT_019985mg	I	==	transcript:KQJ92793	3
SiMADS2	MIKC	SETIT_018183mg	I	==	transcript:KQJ93543	3
SiMADS7	MIKC	SETIT_019337mg	I	==	transcript:KQK00037	3
SiMADS7	MIKC	SETIT_019337mg	I	==	transcript:KQJ82998	5
SiMADS10	MIKC	SETIT_018160mg	I	==	transcript:KQK00790	3
SiMADS11	MIKC	SETIT_019880mg	I	==	transcript:PNT69528	3
SiMADS12	MIKC	SETIT_017524mg	I	==	transcript:PNT76211	1
SiMADS12	MIKC	SETIT_017524mg	I	==	transcript:KQK01785	3

## Sheet: Setaria italica-Oryza sativa L.
Supplementary Table S4 One-to-one orthologous relationships between Setaria italica and Oryza sativa indica.
SiMADS Gene Name	Group	SiMADS Gene ID	Chromosome Position		OsMADS Gene ID	Chromosome Position
SiMADS47	M	SETIT_004925mg	V	==	LOC_Os01g18420.1	Chr1
SiMADS59	M	SETIT_004941mg	V	==	LOC_Os01g68420.1	Chr1
SiMADS60	M	SETIT_004289mg	V	==	LOC_Os01g68560.1	Chr1
SiMADS40	M	SETIT_008738mg	IV	==	LOC_Os06g30810.1	Chr6
SiMADS21	M	SETIT_024783mg	III	==	LOC_Os01g18420.1	Chr1
SiMADS14	M	SETIT_032862mg	II	==	LOC_Os07g04170.1	Chr7
SiMADS3	M	SETIT_019299mg	I	==	LOC_Os02g06860.1	Chr2
SiMADS80	MIKC	SETIT_037197mg	IX	==	LOC_Os03g54170.1	Chr3
SiMADS81	MIKC	SETIT_037627mg	IX	==	LOC_Os03g54160.1	Chr3
SiMADS81	MIKC	SETIT_037627mg	IX	==	LOC_Os07g01820.1	Chr7
SiMADS83	MIKC	SETIT_038067mg	IX	==	LOC_Os10g39130.1	Chr10
SiMADS83	MIKC	SETIT_038067mg	IX	==	LOC_Os03g03070.1	Chr3
SiMADS84	MIKC	SETIT_038299mg	IX	==	LOC_Os03g03100.1	Chr3
SiMADS86	MIKC	SETIT_037696mg	IX	==	LOC_Os03g11614.1	Chr3
SiMADS87	MIKC	SETIT_037358mg	IX	==	LOC_Os03g08754.1	Chr3
SiMADS88	MIKC	SETIT_038257mg	IX	==	LOC_Os10g39130.1	Chr10
SiMADS88	MIKC	SETIT_038257mg	IX	==	LOC_Os03g03100.1	Chr3
SiMADS89	MIKC	SETIT_039193mg	IX	==	LOC_Os03g03070.1	Chr3
SiMADS79	MIKC	SETIT_028357mg	VIII	==	LOC_Os11g43740.1	Chr11
SiMADS74	MIKC	SETIT_012517mg	VII	==	LOC_Os02g36924.1	Chr2
SiMADS74	MIKC	SETIT_012517mg	VII	==	LOC_Os04g38770.1	Chr4
SiMADS75	MIKC	SETIT_010898mg	VII	==	LOC_Os02g45770.1	Chr2
SiMADS75	MIKC	SETIT_010898mg	VII	==	LOC_Os04g49150.1	Chr4
SiMADS62	MIKC	SETIT_014419mg	VI	==	LOC_Os08g02070.1	Chr8
SiMADS65	MIKC	SETIT_015538mg	VI	==	LOC_Os08g33488.1	Chr8
SiMADS67	MIKC	SETIT_013985mg	VI	==	LOC_Os08g38590.1	Chr8
SiMADS68	MIKC	SETIT_013937mg	VI	==	LOC_Os08g41950.1	Chr8
SiMADS68	MIKC	SETIT_013937mg	VI	==	LOC_Os09g32948.1	Chr9
SiMADS69	MIKC	SETIT_014540mg	VI	==	LOC_Os01g69850.1	Chr1
SiMADS69	MIKC	SETIT_014540mg	VI	==	LOC_Os08g41960.1	Chr8
SiMADS52	MIKC	SETIT_003375mg	V	==	LOC_Os01g10504.1	Chr1
SiMADS52	MIKC	SETIT_003375mg	V	==	LOC_Os05g11414.1	Chr5
SiMADS56	MIKC	SETIT_002988mg	V	==	LOC_Os01g52680.1	Chr1
SiMADS57	MIKC	SETIT_002929mg	V	==	LOC_Os01g66030.1	Chr1
SiMADS57	MIKC	SETIT_002929mg	V	==	LOC_Os05g34940.1	Chr5
SiMADS58	MIKC	SETIT_002551mg	V	==	LOC_Os01g66290.1	Chr1
SiMADS61	MIKC	SETIT_004582mg	V	==	LOC_Os01g69850.1	Chr1
SiMADS61	MIKC	SETIT_004582mg	V	==	LOC_Os08g41960.1	Chr8
SiMADS33	MIKC	SETIT_007226mg	IV	==	LOC_Os06g06750.1	Chr6
SiMADS34	MIKC	SETIT_007357mg	IV	==	LOC_Os02g52340.1	Chr2
SiMADS34	MIKC	SETIT_007357mg	IV	==	LOC_Os06g11330.1	Chr6
SiMADS36	MIKC	SETIT_008439mg	IV	==	LOC_Os06g11970.1	Chr6
SiMADS45	MIKC	SETIT_007187mg	IV	==	LOC_Os02g07430.1	Chr2
SiMADS45	MIKC	SETIT_007187mg	IV	==	LOC_Os06g45650.1	Chr6
SiMADS46	MIKC	SETIT_007221mg	IV	==	LOC_Os06g49840.1	Chr6
SiMADS22	MIKC	SETIT_024313mg	III	==	LOC_Os01g10504.1	Chr1
SiMADS22	MIKC	SETIT_024313mg	III	==	LOC_Os05g11380.1	Chr5
SiMADS24	MIKC	SETIT_022981mg	III	==	LOC_Os12g10540.1	Chr12
SiMADS25	MIKC	SETIT_024640mg	III	==	LOC_Os12g10520.1	Chr12
SiMADS26	MIKC	SETIT_023214mg	III	==	LOC_Os01g66030.1	Chr1
SiMADS26	MIKC	SETIT_023214mg	III	==	LOC_Os05g34940.1	Chr5
SiMADS32	MIKC	SETIT_025315mg	III	==	LOC_Os12g31748.2	Chr12
SiMADS13	MIKC	SETIT_030802mg	II	==	LOC_Os03g54160.1	Chr3
SiMADS13	MIKC	SETIT_030802mg	II	==	LOC_Os07g01820.1	Chr7
SiMADS19	MIKC	SETIT_030960mg	II	==	LOC_Os08g41950.1	Chr8
SiMADS19	MIKC	SETIT_030960mg	II	==	LOC_Os09g32948.1	Chr9
SiMADS20	MIKC	SETIT_030896mg	II	==	LOC_Os07g41370.1	Chr7
SiMADS1	MIKC	SETIT_019985mg	I	==	LOC_Os02g01355.1	Chr2
SiMADS1	MIKC	SETIT_019985mg	I	==	LOC_Os06g01770.2	Chr6
SiMADS2	MIKC	SETIT_018183mg	I	==	LOC_Os02g07430.1	Chr2
SiMADS2	MIKC	SETIT_018183mg	I	==	LOC_Os06g45650.1	Chr6
SiMADS7	MIKC	SETIT_019337mg	I	==	LOC_Os02g36924.1	Chr2
SiMADS7	MIKC	SETIT_019337mg	I	==	LOC_Os04g38770.1	Chr4
SiMADS8	MIKC	SETIT_019862mg	I	==	LOC_Os04g38780.1	Chr4
SiMADS10	MIKC	SETIT_018160mg	I	==	LOC_Os02g45770.1	Chr2
SiMADS10	MIKC	SETIT_018160mg	I	==	LOC_Os04g49150.1	Chr4
SiMADS11	MIKC	SETIT_019880mg	I	==	LOC_Os02g49840.1	Chr2
SiMADS12	MIKC	SETIT_017524mg	I	==	LOC_Os02g52340.1	Chr2
SiMADS12	MIKC	SETIT_017524mg	I	==	LOC_Os06g11330.1	Chr6

## Sheet: Setaria italica -Zea mays
Supplementary Table S4 One-to-one orthologous relationships between Setaria italica and Zea mays.
SiMADS Gene Name	Group	SiMADS Gene ID	Chromosome Position		ZmMADS Gene ID	Chromosome Position
SiMADS78	M	SETIT_028206mg	VIII	==	Zm00001d048894_T001	4
SiMADS47	M	SETIT_004925mg	V	==	Zm00001d024777_T001	10
SiMADS21	M	SETIT_024783mg	III	==	Zm00001d024777_T001	10
SiMADS14	M	SETIT_032862mg	II	==	Zm00001d018750_T001	7
SiMADS15	M	SETIT_032189mg	II	==	Zm00001d019213_T001	7
SiMADS80	MIKC	SETIT_037197mg	IX	==	Zm00001d034047_T006	1
SiMADS81	MIKC	SETIT_037627mg	IX	==	Zm00001d034045_T003	1
SiMADS81	MIKC	SETIT_037627mg	IX	==	Zm00001d013259_T001	5
SiMADS83	MIKC	SETIT_038067mg	IX	==	Zm00001d027425_T001	1
SiMADS83	MIKC	SETIT_038067mg	IX	==	Zm00001d047356_T002	9
SiMADS83	MIKC	SETIT_038067mg	IX	==	Zm00001d048474_T001	9
SiMADS84	MIKC	SETIT_038299mg	IX	==	Zm00001d047355_T001	9
SiMADS86	MIKC	SETIT_037696mg	IX	==	Zm00001d028217_T001	1
SiMADS86	MIKC	SETIT_037696mg	IX	==	Zm00001d048082_T001	9
SiMADS87	MIKC	SETIT_037358mg	IX	==	Zm00001d027955_T001	1
SiMADS88	MIKC	SETIT_038257mg	IX	==	Zm00001d027425_T001	1
SiMADS88	MIKC	SETIT_038257mg	IX	==	Zm00001d048474_T001	9
SiMADS88	MIKC	SETIT_038257mg	IX	==	Zm00001d047355_T001	9
SiMADS89	MIKC	SETIT_039193mg	IX	==	Zm00001d047356_T002	9
SiMADS79	MIKC	SETIT_028357mg	VIII	==	Zm00001d048697_T003	4
SiMADS73	MIKC	SETIT_012632mg	VII	==	Zm00001d025479_T001	10
SiMADS74	MIKC	SETIT_012517mg	VII	==	Zm00001d032218_T001	1
SiMADS74	MIKC	SETIT_012517mg	VII	==	Zm00001d003409_T001	2
SiMADS74	MIKC	SETIT_012517mg	VII	==	Zm00001d050897_T002	4
SiMADS74	MIKC	SETIT_012517mg	VII	==	Zm00001d016957_T001	5
SiMADS75	MIKC	SETIT_010898mg	VII	==	Zm00001d051465_T002	4
SiMADS75	MIKC	SETIT_010898mg	VII	==	Zm00001d017614_T003	5
SiMADS62	MIKC	SETIT_014419mg	VI	==	Zm00001d049692_T001	4
SiMADS62	MIKC	SETIT_014419mg	VI	==	Zm00001d035053_T002	6
SiMADS65	MIKC	SETIT_015538mg	VI	==	Zm00001d032219_T001	1
SiMADS65	MIKC	SETIT_015538mg	VI	==	Zm00001d050388_T001	4
SiMADS66	MIKC	SETIT_014885mg	VI	==	Zm00001d032218_T001	1
SiMADS68	MIKC	SETIT_013937mg	VI	==	Zm00001d031620_T001	1
SiMADS68	MIKC	SETIT_013937mg	VI	==	Zm00001d006094_T001	2
SiMADS68	MIKC	SETIT_013937mg	VI	==	Zm00001d021057_T001	7
SiMADS69	MIKC	SETIT_014540mg	VI	==	Zm00001d031625_T001	1
SiMADS69	MIKC	SETIT_014540mg	VI	==	Zm00001d042315_T001	3
SiMADS52	MIKC	SETIT_003375mg	V	==	Zm00001d039434_T001	3
SiMADS52	MIKC	SETIT_003375mg	V	==	Zm00001d037737_T001	6
SiMADS52	MIKC	SETIT_003375mg	V	==	Zm00001d008882_T001	8
SiMADS56	MIKC	SETIT_002988mg	V	==	Zm00001d043589_T002	3
SiMADS56	MIKC	SETIT_002988mg	V	==	Zm00001d011748_T001	8
SiMADS57	MIKC	SETIT_002929mg	V	==	Zm00001d042618_T001	3
SiMADS57	MIKC	SETIT_002929mg	V	==	Zm00001d010232_T001	8
SiMADS58	MIKC	SETIT_002551mg	V	==	Zm00001d042591_T002	3
SiMADS61	MIKC	SETIT_004582mg	V	==	Zm00001d042315_T001	3
SiMADS33	MIKC	SETIT_007226mg	IV	==	Zm00001d045231_T002	9
SiMADS34	MIKC	SETIT_007357mg	IV	==	Zm00001d052180_T001	4
SiMADS35	MIKC	SETIT_007641mg	IV	==	Zm00001d044899_T001	9
SiMADS36	MIKC	SETIT_008439mg	IV	==	Zm00001d037212_T001	6
SiMADS36	MIKC	SETIT_008439mg	IV	==	Zm00001d044850_T001	9
SiMADS45	MIKC	SETIT_007187mg	IV	==	Zm00001d015381_T001	5
SiMADS46	MIKC	SETIT_007221mg	IV	==	Zm00001d036425_T002	6
SiMADS22	MIKC	SETIT_024313mg	III	==	Zm00001d039434_T001	3
SiMADS22	MIKC	SETIT_024313mg	III	==	Zm00001d037737_T001	6
SiMADS24	MIKC	SETIT_022981mg	III	==	Zm00001d023955_T003	10
SiMADS26	MIKC	SETIT_023214mg	III	==	Zm00001d042618_T001	3
SiMADS26	MIKC	SETIT_023214mg	III	==	Zm00001d010232_T001	8
SiMADS32	MIKC	SETIT_025315mg	III	==	Zm00001d023736_T002	10
SiMADS13	MIKC	SETIT_030802mg	II	==	Zm00001d013259_T001	5
SiMADS13	MIKC	SETIT_030802mg	II	==	Zm00001d018667_T003	7
SiMADS19	MIKC	SETIT_030960mg	II	==	Zm00001d031620_T001	1
SiMADS19	MIKC	SETIT_030960mg	II	==	Zm00001d006094_T001	2
SiMADS19	MIKC	SETIT_030960mg	II	==	Zm00001d021057_T001	7
SiMADS20	MIKC	SETIT_030896mg	II	==	Zm00001d022088_T004	7
SiMADS1	MIKC	SETIT_019985mg	I	==	Zm00001d014937_T001	5
SiMADS2	MIKC	SETIT_018183mg	I	==	Zm00001d015381_T001	5
SiMADS7	MIKC	SETIT_019337mg	I	==	Zm00001d003409_T001	2
SiMADS7	MIKC	SETIT_019337mg	I	==	Zm00001d050897_T002	4
SiMADS7	MIKC	SETIT_019337mg	I	==	Zm00001d016957_T001	5
SiMADS8	MIKC	SETIT_019862mg	I	==	Zm00001d003408_T001	2
SiMADS10	MIKC	SETIT_018160mg	I	==	Zm00001d051465_T002	4
SiMADS10	MIKC	SETIT_018160mg	I	==	Zm00001d017614_T003	5
SiMADS11	MIKC	SETIT_019880mg	I	==	Zm00001d017932_T002	5
SiMADS12	MIKC	SETIT_017524mg	I	==	Zm00001d052180_T001	4
SiMADS12	MIKC	SETIT_017524mg	I	==	Zm00001d018142_T001	5
