# Supplementary material for: Genome-wide identification, phylogenetic and expression pattern analysis of MADS-box family genes in foxtail millet (Setaria italica)
Source: Sci Rep. 2022 Mar 23;12:4979. doi: 10.1038/s41598-022-07103-9 (PMC8943164; doi:10.1038/s41598-022-07103-9)
Supplement: Supplementary file 1 — Supplementary Information. [file 41598_2022_7103_MOESM1_ESM.zip › Supplementary File/Table S6.xlsx]

## Sheet: Sheet1
Supplementary Table S6. Primer sequences for qRT-PCR.
Gene	Primer sequence
Actin：F	GGCAAACAGGGAGAAGATGA
Actin：R	GAGGTTGTCGGTAAGGTCACG
SiMADS02：F	GTCAACAAAGTTCGCGCAAG
SiMADS02：R	TGCTGGTTCTCGTGGATCAT
SiMADS12：F	CCATCCCTACGCCTCGTCTA
SiMADS12：R	TGGGGGCTGTGATGTGATG
SiMADS17：F	GAGGTGGAGGAGACTGCTTT
SiMADS17：R	ACCTCCCACCAGTTCTGTTT
SiMADS26：F	TACCAGCACCAACAGGATGT
SiMADS26：R	CTGGGAAGTGAAGTCCCTGT
SiMADS28：F	CGGATGAGCTACATCGGGAA
SiMADS28：R	GGCTAGAAGGTTGTCCCTGA
SiMADS33：F	AGCACAAAGGAGCTTGAGCA
SiMADS33：R	ACAGCAGGGCGAAGGTATTC
SiMADS37：F	GCTGCAGCAGGAGAAGAAG
SiMADS37：R	AGAGCACGGAGAGCTTGTAG
SiMADS46：F	ATTAAGCGGATCGAGAACGC
SiMADS46：R	TGGTAGCGGTCAAAGATGGT
SiMADS52：F	GCAATTCACACCATGAGCCT
SiMADS52：R	CGTTGTTCTCAGCGACCTTG
SiMADS60：F	GTCGAATACCACCACCAACC
SiMADS60：R	GGGCACTGGAAGTTATCAGC
SiMADS67：F	GGAGATCCAGCGGGAGATTT
SiMADS67：R	CGCCCAGCAAGTAGTTCTTC
SiMADS78：F	TCTCCAAGGTACGTGAGCAG
SiMADS78：R	CTCACCTTGCTCATCTTGGC
